# Supplementary material for: Effects of Iron, Lime, and Porous Ceramic Powder Additives on Methane Production from Brewer’s Spent Grain in the Anaerobic Digestion Process
Source: Materials (Basel). 2023 Jul 26;16(15):5245. doi: 10.3390/ma16155245 (PMC10420120; doi:10.3390/ma16155245)
Supplement: Supplementary file 1 [file materials-16-05245-s001.zip]

Archive with 1 entries (1 files):
- materials-2476705-supplementary.xlsx
