# Supplementary material for: Effects of Iron, Lime, and Porous Ceramic Powder Additives on Methane Production from Brewer’s Spent Grain in the Anaerobic Digestion Process
Source: Materials (Basel). 2023 Jul 26;16(15):5245. doi: 10.3390/ma16155245 (PMC10420120; doi:10.3390/ma16155245)
Supplement: Supplementary file 1 [file materials-16-05245-s001.zip › materials-2476705-supplementary.xlsx]

## Sheet: Read me
This file contains raw data on the cumulative methane production from the experiment described in the methodology of the article titled: Effects of Stimulating Materials Addition on Methane Production from Brewer’s Spent Grain in Anaerobic Digestion Process by Ewa Syguła, Waheed A. Rasaq and Kacper Świechowski. The file is divided into five sheets. This ("read me") sheet is an introduction to the…

## Sheet: Trial 1
	The cumulative methane production in the case of the inoculum variant shows the methane produced from 1 g of inoculum's volatile solids, while other variants show the methane produced from 1 g of BSG's volatile solids (the methane produced by the inoculum was subtracted)
	Time, d	Inoculum (D)	Fe0	Fe0	Fe1	Fe1	Fe3	Fe3	Fe5	Fe5	Fe7	Fe7	Fe9	Fe9	Fe12	Fe12
		ml×gVS-1	ml×gVS-1	ml×gVS-1	ml×gVS-1	ml×gVS-1	ml×gVS-1	ml×gVS-1	ml×gVS-1	ml×gVS-1	ml×gVS-1	ml×gVS-1	ml×gVS-1	ml×gVS-1	ml×gVS-1	ml×gVS-1
	0	0	0	0	0	0	0	0	0	0	0	0	0	0	0	0
	0.0104167	0	0.0346356	0.0692713	0.0692713	0.0692713	0.103907	0.103907	0.0346356	0.0692713	0.0692713	0.0346356	0.0346356	0.0346356	0.0692713	0.0346356
	0.0208333	0.0212118	0.0692713	0.138543	0.0692713	0.103907	0.138543	0.207814	0.0692713	0.138543	0.138543	0.0692713	0.0692713	0.0692713	0.103907	0.0692713
	0.03125	0.0212118	0.103907	0.207814	0.138543	0.173178	0.242449	0.311721	0.103907	0.207814	0.207814	0.103907	0.103907	0.103907	0.138543	0.103907
	0.0416667	0.0212118	0.138543	0.277085	0.207814	0.242449	0.346356	0.450263	0.138543	0.277085	0.277085	0.138543	0.138543	0.138543	0.207814	0.138543
	0.0520833	0.0212118	0.207814	0.380992	0.242449	0.346356	0.450263	0.55417	0.207814	0.346356	0.380992	0.207814	0.207814	0.207814	0.277085	0.173178
	0.0625	0.0424237	0.207814	0.415628	0.277085	0.380992	0.484899	0.658077	0.207814	0.415628	0.415628	0.207814	0.207814	0.207814	0.311721	0.207814
	0.0729167	0.0424237	0.242449	0.484899	0.346356	0.450263	0.588806	0.761984	0.242449	0.484899	0.484899	0.242449	0.242449	0.242449	0.346356	0.242449
	0.0833333	0.0424237	0.311721	0.588806	0.380992	0.519534	0.692713	0.865891	0.311721	0.55417	0.55417	0.311721	0.311721	0.311721	0.415628	0.277085
	0.09375	0.0424237	0.346356	0.658077	0.450263	0.588806	0.79662	1.00443	0.346356	0.623441	0.658077	0.346356	0.346356	0.346356	0.484899	0.346356
	0.104167	0.0636355	0.346356	0.692713	0.450263	0.623441	0.831255	1.0737	0.346356	0.692713	0.692713	0.346356	0.346356	0.346356	0.519534	0.346356
	0.114583	0.0636355	0.415628	0.79662	0.519534	0.692713	0.935162	1.21225	0.415628	0.761984	0.761984	0.415628	0.380992	0.415628	0.55417	0.380992
	0.125	0.0636355	0.450263	0.865891	0.588806	0.761984	1.03907	1.31615	0.450263	0.831255	0.865891	0.450263	0.450263	0.450263	0.623441	0.450263
	0.135417	0.0636355	0.484899	0.935162	0.623441	0.831255	1.14298	1.4547	0.484899	0.935162	0.935162	0.484899	0.484899	0.484899	0.692713	0.484899
	0.145833	0.0848473	0.519534	0.969798	0.658077	0.900526	1.17761	1.52397	0.519534	0.969798	0.969798	0.519534	0.484899	0.519534	0.727348	0.484899
	0.15625	0.0848473	0.55417	1.0737	0.727348	0.969798	1.28152	1.62787	0.55417	1.03907	1.0737	0.55417	0.55417	0.55417	0.761984	0.519534
	0.166667	0.0848473	0.588806	1.14298	0.761984	1.03907	1.38543	1.76642	0.623441	1.10834	1.14298	0.588806	0.588806	0.588806	0.831255	0.588806
	0.177083	0.106059	0.623441	1.17761	0.79662	1.0737	1.4547	1.83569	0.623441	1.17761	1.17761	0.623441	0.588806	0.623441	0.865891	0.588806
	0.1875	0.106059	0.658077	1.28152	0.865891	1.14298	1.52397	1.97423	0.658077	1.24688	1.28152	0.658077	0.658077	0.658077	0.935162	0.623441
	0.197917	0.106059	0.692713	1.35079	0.900526	1.21225	1.62787	2.07814	0.727348	1.31615	1.35079	0.692713	0.692713	0.692713	1.00443	0.692713
	0.208333	0.106059	0.761984	1.42006	0.969798	1.28152	1.73178	2.21668	0.761984	1.38543	1.42006	0.761984	0.727348	0.761984	1.03907	0.727348
	0.21875	0.127271	0.761984	1.48933	1.00443	1.31615	1.80105	2.28595	0.761984	1.4547	1.48933	0.761984	0.761984	0.761984	1.0737	0.727348
	0.229167	0.127271	0.79662	1.5586	1.03907	1.38543	1.87032	2.38986	0.831255	1.52397	1.5586	0.79662	0.79662	0.79662	1.14298	0.761984
	0.239583	0.127271	0.865891	1.62787	1.10834	1.48933	1.97423	2.5284	0.865891	1.59324	1.62787	0.865891	0.831255	0.865891	1.21225	0.831255
	0.25	0.127271	0.900526	1.73178	1.17761	1.5586	2.07814	2.63231	0.900526	1.69715	1.69715	0.900526	0.900526	0.900526	1.24688	0.865891
	0.260417	0.148483	0.900526	1.76642	1.17761	1.59324	2.14741	2.73622	0.935162	1.73178	1.76642	0.935162	0.900526	0.900526	1.28152	0.865891
	0.270833	0.148483	0.969798	1.83569	1.24688	1.66251	2.21668	2.84012	0.969798	1.80105	1.83569	0.969798	0.935162	0.969798	1.35079	0.935162
	0.28125	0.148483	1.00443	1.9396	1.28152	1.73178	2.32059	2.97866	1.00443	1.87032	1.90496	1.00443	1.00443	1.00443	1.42006	0.969798
	0.291667	0.148483	1.03907	2.00887	1.35079	1.80105	2.42449	3.08257	1.0737	1.97423	2.00887	1.0737	1.03907	1.03907	1.4547	1.00443
	0.302083	0.169695	1.0737	2.0435	1.38543	1.83569	2.49377	3.15184	1.0737	2.00887	2.0435	1.0737	1.03907	1.0737	1.48933	1.03907
	0.3125	0.169695	1.10834	2.14741	1.42006	1.90496	2.56304	3.29039	1.10834	2.07814	2.11277	1.10834	1.0737	1.10834	1.5586	1.0737
	0.322917	0.169695	1.14298	2.21668	1.48933	1.97423	2.66694	3.39429	1.17761	2.14741	2.21668	1.17761	1.14298	1.14298	1.62787	1.10834
	0.333333	0.190906	1.17761	2.25132	1.52397	2.0435	2.73622	3.4982	1.17761	2.21668	2.25132	1.17761	1.14298	1.17761	1.62787	1.10834
	0.34375	0.190906	1.21225	2.35522	1.5586	2.11277	2.84012	3.60211	1.21225	2.28595	2.32059	1.21225	1.17761	1.21225	1.69715	1.17761
	0.354167	0.190906	1.24688	2.42449	1.62787	2.18204	2.90939	3.74065	1.28152	2.35522	2.42449	1.28152	1.24688	1.24688	1.76642	1.21225
	0.364583	0.190906	1.31615	2.49377	1.69715	2.25132	3.0133	3.84456	1.31615	2.45913	2.49377	1.31615	1.28152	1.31615	1.83569	1.24688
	0.375	0.212118	1.31615	2.5284	1.69715	2.28595	3.08257	3.9831	1.31615	2.49377	2.5284	1.31615	1.28152	1.31615	1.87032	1.28152
	0.385417	0.212118	1.35079	2.63231	1.76642	2.35522	3.18648	4.43336	1.38543	2.56304	2.59767	1.38543	1.35079	1.35079	1.90496	1.31615
	0.395833	0.212118	1.42006	2.70158	1.83569	2.42449	3.25575	4.88362	1.42006	2.63231	2.70158	1.42006	1.38543	1.42006	1.97423	1.35079
	0.40625	0.212118	1.4547	2.77085	1.87032	2.49377	3.35966	5.36852	1.4547	2.73622	2.77085	1.4547	1.42006	1.4547	2.0435	1.38543
	0.416667	0.23333	1.4547	2.84012	1.90496	2.5284	3.42893	5.78415	1.48933	2.77085	2.80549	1.48933	1.4547	1.4547	2.07814	1.42006
	0.427083	0.23333	1.52397	2.90939	1.97423	2.63231	3.53283	6.26905	1.52397	2.84012	2.90939	1.52397	1.48933	1.52397	2.11277	1.4547
	0.4375	0.23333	1.5586	2.97866	2.00887	2.70158	3.60211	6.71931	1.59324	2.90939	2.97866	1.5586	1.52397	1.5586	2.18204	1.48933
	0.447917	0.23333	1.59324	3.08257	2.07814	2.77085	3.70601	7.16958	1.62787	3.0133	3.04794	1.62787	1.59324	1.59324	2.25132	1.5586
	0.458333	0.254542	1.62787	3.11721	2.07814	2.80549	3.77528	7.61984	1.62787	3.04794	3.11721	1.62787	1.59324	1.62787	2.28595	1.5586
	0.46875	0.254542	1.66251	3.18648	2.14741	2.87476	3.87919	8.0701	1.69715	3.11721	3.18648	1.66251	1.62787	1.66251	2.32059	1.59324
	0.479167	0.254542	1.69715	3.29039	2.21668	2.94403	4.22555	8.58964	1.73178	3.22111	3.25575	1.73178	1.69715	1.69715	2.38986	1.66251
	0.489583	0.275754	1.73178	3.32502	2.21668	2.97866	4.50263	9.0399	1.73178	3.25575	3.32502	1.73178	1.69715	1.73178	2.42449	1.66251
	0.5	0.275754	1.76642	3.39429	2.28595	3.04794	4.84899	9.55943	1.80105	3.32502	3.39429	1.76642	1.73178	1.76642	2.49377	1.69715
	0.510417	0.275754	1.80105	3.4982	2.35522	3.11721	5.19534	10.0443	1.83569	3.39429	3.46356	1.83569	1.76642	1.80105	2.5284	1.73178
	0.520833	0.275754	1.87032	3.56747	2.38986	3.18648	5.50707	10.5292	1.87032	3.4982	3.56747	1.87032	1.83569	1.87032	2.59767	1.80105
	0.53125	0.296966	1.87032	3.60211	2.42449	3.25575	5.81879	11.0141	1.90496	3.53283	3.60211	1.87032	1.83569	1.87032	2.63231	1.80105
	0.541667	0.296966	1.90496	3.70601	2.49377	3.32502	6.13051	11.499	1.9396	3.60211	3.67138	1.9396	1.87032	1.90496	2.70158	1.83569
	0.552083	0.296966	1.97423	3.77528	2.5284	3.39429	6.47686	12.0186	1.97423	3.67138	3.74065	1.97423	1.9396	1.97423	2.73622	1.90496
	0.5625	0.296966	2.00887	3.87919	2.59767	3.46356	6.78858	12.261	2.0435	3.77528	3.84456	2.00887	1.97423	2.00887	2.80549	1.9396
	0.572917	0.318177	2.00887	3.9831	2.63231	3.4982	7.1003	12.3996	2.0435	3.84456	3.94846	2.0435	1.97423	2.00887	2.84012	1.9396
	0.583333	0.318177	2.07814	4.087	2.66694	3.56747	7.41203	12.5727	2.07814	3.94846	4.05237	2.07814	2.0435	2.07814	2.90939	1.97423
	0.59375	0.318177	2.11277	4.19091	2.73622	3.63674	7.75838	12.7113	2.14741	4.05237	4.15628	2.11277	2.07814	2.11277	2.97866	2.0435
	0.604167	0.318177	2.14741	4.29482	2.80549	3.74065	8.03547	12.8845	2.18204	4.19091	4.26018	2.18204	2.11277	2.14741	3.0133	2.07814
	0.614583	0.339389	2.18204	4.36409	2.80549	3.80992	8.10474	13.023	2.18204	4.26018	4.32945	2.18204	2.14741	2.18204	3.04794	2.07814
	0.625	0.339389	2.21668	4.468	2.87476	3.94846	8.24328	13.1962	2.25132	4.36409	4.468	2.21668	2.18204	2.21668	3.11721	2.14741
	0.635417	0.339389	2.25132	4.5719	2.90939	4.087	8.34719	13.3347	2.28595	4.50263	4.5719	2.28595	2.21668	2.25132	3.18648	2.18204
	0.645833	0.339389	2.32059	4.67581	2.97866	4.19091	8.48573	13.5079	2.32059	4.60654	4.67581	2.32059	2.28595	2.32059	3.22111	2.21668
	0.65625	0.360601	2.32059	4.74508	3.0133	4.29482	8.58964	13.6464	2.35522	4.67581	4.74508	2.32059	2.28595	2.32059	3.25575	2.25132
	0.666667	0.360601	2.35522	4.84899	3.04794	4.39873	8.69354	13.8196	2.38986	4.77972	4.84899	2.38986	2.32059	2.35522	3.32502	2.28595
	0.677083	0.360601	2.42449	4.98753	3.11721	4.53727	8.83209	13.9928	2.42449	4.91826	4.98753	2.42449	2.35522	2.42449	3.39429	2.32059
	0.6875	0.381813	2.42449	5.0568	3.15184	4.60654	8.90136	14.0967	2.45913	4.98753	5.0568	2.42449	2.38986	2.42449	3.39429	2.32059
	0.697917	0.381813	2.45913	5.16071	3.18648	4.74508	9.0399	14.2699	2.49377	5.09144	5.16071	2.49377	2.42449	2.45913	3.46356	2.38986
	0.708333	0.381813	2.5284	5.26462	3.25575	4.88362	9.17844	14.4431	2.56304	5.19534	5.26462	2.5284	2.45913	2.5284	3.53283	2.42449
	0.71875	0.381813	2.56304	5.36852	3.32502	4.98753	9.28235	14.6162	2.59767	5.33389	5.36852	2.59767	2.5284	2.56304	3.60211	2.45913
	0.729167	0.403025	2.56304	5.43779	3.32502	5.09144	9.38626	14.7201	2.59767	5.40316	5.47243	2.59767	2.5284	2.56304	3.63674	2.49377
	0.739583	0.403025	2.63231	5.5417	3.39429	5.19534	9.49016	14.8933	2.66694	5.50707	5.57634	2.63231	2.56304	2.63231	3.84456	2.5284
	0.75	0.403025	2.66694	5.64561	3.46356	5.33389	9.62871	15.0665	2.70158	5.64561	5.68024	2.70158	2.63231	2.66694	4.05237	2.56304
	0.760417	0.403025	2.70158	5.74952	3.4982	5.47243	9.76725	15.2397	2.73622	5.74952	5.78415	2.73622	2.66694	2.70158	4.22555	2.59767
	0.770833	0.424237	2.73622	5.81879	3.53283	5.5417	9.83652	15.3436	2.77085	5.81879	5.85342	2.73622	2.66694	2.73622	4.39873	2.63231
	0.78125	0.424237	2.77085	5.95733	3.67138	5.68024	9.97506	15.5168	2.80549	5.92269	5.99196	2.80549	2.73622	2.77085	4.5719	2.66694
	0.791667	0.424237	2.80549	6.06124	3.91383	5.78415	10.079	15.6899	2.84012	6.06124	6.09587	2.84012	2.77085	2.80549	4.77972	2.70158
	0.802083	0.424237	2.87476	6.16514	4.15628	5.92269	10.2175	15.8631	2.90939	6.16514	6.19978	2.87476	2.80549	2.87476	4.98753	2.77085
	0.8125	0.445448	2.87476	6.23441	4.36409	6.0266	10.3214	16.0017	2.90939	6.23441	6.26905	2.90939	2.84012	2.87476	5.12607	2.77085
	0.822917	0.445448	2.90939	6.33832	4.60654	6.13051	10.4253	16.2787	2.94403	6.33832	6.37296	2.94403	2.87476	2.90939	5.33389	2.80549
	0.833333	0.445448	2.97866	6.44223	4.84899	6.26905	10.5639	16.5905	3.0133	6.47686	6.5115	2.97866	2.90939	2.97866	5.5417	2.87476
	0.84375	0.46666	2.97866	6.5115	5.0568	6.33832	10.6331	16.8329	3.0133	6.54613	6.58077	3.0133	2.94403	2.97866	5.68024	2.87476
	0.854167	0.46666	3.0133	6.61541	5.29925	6.47686	10.7717	17.1446	3.04794	6.65004	6.68468	3.04794	2.97866	3.0133	5.88806	2.90939
	0.864583	0.46666	3.08257	6.71931	5.5417	6.58077	10.9102	17.4564	3.11721	6.75395	6.78858	3.08257	3.0133	3.08257	6.06124	2.94403
	0.875	0.46666	3.11721	6.82322	5.78415	6.71931	11.0141	17.7681	3.15184	6.89249	6.92713	3.15184	3.04794	3.11721	6.26905	3.0133
	0.885417	0.487872	3.11721	6.92713	5.99196	6.82322	11.118	18.0452	3.15184	6.96176	6.9964	3.15184	3.08257	3.11721	6.44223	3.0133
	0.895833	0.487872	3.18648	7.03103	6.23441	6.92713	11.2219	18.3569	3.22111	7.06567	7.1003	3.18648	3.11721	3.18648	6.61541	3.04794
	0.90625	0.487872	3.22111	7.13494	6.47686	7.06567	11.3605	18.6686	3.25575	7.20421	7.20421	3.25575	3.15184	3.22111	6.82322	3.11721
	0.916667	0.487872	3.25575	7.23885	6.71931	7.16958	11.499	18.9803	3.29039	7.30812	7.30812	3.29039	3.22111	3.25575	7.03103	3.15184
	0.927083	0.509084	3.29039	7.30812	6.92713	7.27348	11.5683	19.2228	3.32502	7.37739	7.41203	3.29039	3.22111	3.29039	7.16958	3.15184
	0.9375	0.509084	3.32502	7.41203	7.20421	7.41203	11.7068	19.5345	3.35966	7.4813	7.51593	3.35966	3.25575	3.32502	7.37739	3.18648
	0.947917	0.509084	3.35966	7.51593	7.44666	7.51593	11.8108	19.8462	3.39429	7.61984	7.61984	3.39429	3.32502	3.35966	7.55057	3.25575
	0.958333	0.509084	4.05237	9.87116	7.82765	9.38626	13.6811	20.8853	5.40316	9.62871	9.62871	5.02217	3.35966	3.42893	8.52037	3.29039
	0.96875	0.530296	5.40316	11.9147	8.97063	11.7068	16.0017	22.4439	7.65447	11.88	11.88	7.23885	3.35966	4.15628	9.94043	3.29039
	0.979167	0.530296	6.78858	12.5727	10.1136	12.3996	16.6944	24.0025	8.24328	12.5727	12.5727	8.0701	3.53283	4.91826	11.3951	3.35966
	0.989583	0.530296	7.75838	13.2654	11.2566	13.0923	17.3871	24.5913	8.83209	13.2654	13.2654	8.65891	4.01773	5.64561	12.1571	3.60211
	1	0.551508	8.20865	13.9235	12.0186	13.7503	18.0452	25.1801	9.38626	13.9582	13.9235	9.21308	4.468	6.37296	12.6074	4.01773
	1.01042	0.551508	8.72818	14.6162	12.5035	14.4777	18.7379	25.7689	9.97506	14.6509	14.6162	9.80188	4.9529	7.13494	13.1269	4.468
	1.02083	0.551508	9.21308	15.3089	13.023	15.1704	19.4306	26.3924	10.5639	15.3436	15.2743	10.3907	5.40316	7.75838	13.6118	4.91826
	1.03125	0.551508	9.69798	15.8978	13.5079	15.7938	20.0887	26.9812	11.118	15.967	15.9324	10.9795	5.88806	8.17401	14.0967	5.36852
	1.04167	0.572719	10.1482	16.3827	13.9928	16.2441	20.5389	27.57	11.6722	16.4519	16.3827	11.5337	6.33832	8.58964	14.5816	5.78415
	1.05208	0.572719	10.6331	16.8676	14.5123	16.729	21.0238	28.1241	12.0878	16.9368	16.8676	11.9839	6.82322	9.0399	15.0665	6.26905
	1.0625	0.572719	11.118	17.3871	14.9972	17.2139	21.5087	28.6437	12.4688	17.4217	17.3525	12.3996	7.27348	9.49016	15.586	6.71931
	1.07292	0.572719	11.6029	17.872	15.5168	17.6988	22.0283	29.1632	12.8845	17.9066	17.8374	12.8498	7.72375	9.90579	16.0709	7.16958
	1.08333	0.593931	11.9839	18.3569	15.967	18.1491	22.4785	29.6481	13.2308	18.3915	18.2876	13.2308	8.10474	10.3214	16.4866	7.55057
	1.09375	0.593931	12.3996	18.8418	16.3827	18.634	22.9634	30.133	13.6118	18.8764	18.7725	13.6464	8.48573	10.7717	16.9715	7.93156
	1.10417	0.593931	12.7805	19.3613	16.8329	19.1189	23.4483	30.6525	14.0274	19.3613	19.2574	14.0621	8.90136	11.2219	17.4564	8.31255
	1.11458	0.593931	13.1962	19.8462	17.2832	19.6038	23.9679	31.1721	14.4084	19.8462	19.7423	14.5123	9.28235	11.6376	17.9066	8.65891
	1.125	0.615143	13.5425	20.2618	17.6988	20.054	24.3835	31.657	14.7894	20.2965	20.1579	14.8933	9.66334	12.0186	18.3569	9.00526
	1.13542	0.615143	13.9582	20.7121	18.1491	20.5389	24.8684	32.1419	15.1704	20.7467	20.5736	15.3089	10.0443	12.4342	18.8071	9.38626
	1.14583	0.615143	14.3738	21.1624	18.5993	20.9892	25.3533	32.5921	15.586	21.2316	21.0238	15.7246	10.46	12.8498	19.292	9.73261
	1.15625	0.636355	14.7201	21.6126	19.015	21.4395	25.7689	33.0424	15.967	21.6819	21.4048	16.1056	10.841	13.2308	19.7077	10.079
	1.16667	0.636355	15.1358	22.0629	19.4652	21.8897	26.2538	33.5273	16.3827	22.1322	21.8551	16.4866	11.2219	13.6464	20.1233	10.46
	1.17708	0.636355	15.5168	22.5132	19.8809	22.3746	26.7387	34.0122	16.7983	22.6171	22.3053	16.9022	11.6376	14.0621	20.5389	10.8063
	1.1875	0.636355	15.8978	22.9634	20.2965	22.8595	27.189	34.4625	17.2139	23.102	22.721	17.3178	11.9839	14.4431	20.9546	11.1873
	1.19792	0.657567	16.2441	23.3791	20.7121	23.2751	27.6392	34.9127	17.6295	23.5176	23.1366	17.6988	12.2956	14.8241	21.3009	11.5337
	1.20833	0.657567	16.6251	23.7947	21.1277	23.7254	28.0895	35.3976	18.0452	23.9679	23.5522	18.0798	12.642	15.2397	21.7165	11.8454
	1.21875	0.657567	17.0061	24.2103	21.5434	24.1064	28.5051	35.8479	18.4608	24.3835	23.9679	18.4954	12.9884	15.6553	22.1322	12.1917
	1.22917	0.657567	17.3871	24.6606	21.959	24.4874	28.9208	36.2635	18.8764	24.7991	24.3835	18.9111	13.3694	16.0017	22.5132	12.5381
	1.23958	0.678779	17.7334	25.0416	22.34	24.8684	29.3017	36.6445	19.2574	25.1801	24.7298	19.2574	13.6811	16.348	22.8942	12.8498
	1.25	0.678779	18.1144	25.4572	22.7556	25.2494	29.7174	37.0601	19.673	25.5957	25.1108	19.6384	14.0274	16.729	23.3098	13.1615
	1.26042	0.678779	18.4954	25.8728	23.1712	25.665	30.133	37.5104	20.0194	26.0114	25.4918	19.9848	14.3738	17.0754	23.6908	13.5079
	1.27083	0.678779	18.8764	26.2884	23.5869	26.046	30.5486	37.926	20.3658	26.427	25.9075	20.3311	14.7201	17.4564	24.0718	13.8543
	1.28125	0.69999	19.2228	26.6694	23.9679	26.3924	30.9296	38.307	20.6428	26.808	26.2538	20.6082	15.0665	17.8027	24.3835	14.166
	1.29167	0.69999	19.6038	27.0851	24.3489	26.808	31.3452	38.7226	20.9892	27.2236	26.6348	20.9546	15.4129	18.1491	24.7645	14.4777
	1.30208	0.69999	19.9155	27.4661	24.7645	27.189	31.7609	39.1383	21.3356	27.6392	27.0504	21.2663	15.7592	18.5301	25.1108	14.8241
	1.3125	0.721202	20.1926	27.8124	25.1108	27.5353	32.0726	39.5193	21.6126	27.9856	27.3968	21.578	16.0363	18.8418	25.4572	15.1358
	1.32292	0.721202	20.5389	28.1588	25.5265	27.9163	32.4536	39.9349	21.959	28.4012	27.8124	21.8897	16.348	19.2228	25.8035	15.4821
	1.33333	0.721202	20.8507	28.5398	25.9075	28.2973	32.8346	40.3505	22.3053	28.7822	28.1934	22.2361	16.6944	19.5691	26.1845	15.7938
	1.34375	0.721202	21.1624	28.8861	26.3231	28.6437	33.2156	40.7661	22.6171	29.1632	28.609	22.5478	17.0061	19.9155	26.5309	16.1056
	1.35417	0.742414	21.4741	29.1978	26.6694	28.99	33.5273	41.1471	22.9288	29.5096	28.99	22.8595	17.3178	20.2272	26.8773	16.4173
	1.36458	0.742414	21.7858	29.5788	27.0851	29.371	33.9083	41.5628	23.2751	29.8906	29.4057	23.1712	17.6295	20.5736	27.2236	16.729
	1.375	0.742414	22.0975	29.9252	27.4661	29.7174	34.2893	41.9438	23.6215	30.2715	29.8213	23.5176	17.9759	20.9199	27.6046	17.0407
	1.38542	0.742414	22.4439	30.3062	27.847	30.0984	34.6356	42.3594	23.9332	30.6872	30.2369	23.8293	18.2876	21.2663	27.951	17.3525
	1.39583	0.763626	22.721	30.6179	28.1934	30.4447	34.982	42.7404	24.2449	31.0335	30.6179	24.1064	18.5993	21.578	28.2627	17.6642
	1.40625	0.763626	23.0327	30.9989	28.5744	30.8257	35.363	43.156	24.5567	31.4145	31.0335	24.4528	18.9111	21.9244	28.6437	17.9759
	1.41667	0.763626	23.3791	31.3799	28.9554	31.1721	35.7786	43.5716	24.903	31.8301	31.4492	24.7645	19.2228	22.2707	28.99	18.2876
	1.42708	0.763626	23.6908	31.7609	29.3364	31.5531	36.1942	44.0219	25.2494	32.2458	31.8648	25.0762	19.5691	22.6171	29.371	18.634
	1.4375	0.784838	23.9679	32.1419	29.6827	31.8994	36.6099	44.4029	25.5265	32.6614	32.2111	25.3879	19.8809	22.9288	29.6827	18.9111
	1.44792	0.784838	24.3142	32.5575	30.0637	32.2804	37.0255	44.8185	25.8728	33.077	32.5921	25.6996	20.2272	23.2751	30.0637	19.2228
	1.45833	0.784838	24.6259	32.9731	30.4447	32.696	37.4758	45.2688	26.2192	33.4927	32.9731	26.0114	20.5736	23.6561	30.4101	19.5691
	1.46875	0.80605	24.9377	33.3195	30.7911	33.0424	37.8567	45.6498	26.4963	33.9083	33.3541	26.3231	20.8853	24.0025	30.7218	19.8809
	1.47917	0.80605	25.2494	33.7351	31.1721	33.4234	38.307	46.0654	26.8426	34.3239	33.7351	26.6348	21.2316	24.3835	31.1028	20.2272
	1.48958	0.80605	25.5611	34.1507	31.5531	33.8044	38.7226	46.481	27.1543	34.7395	34.1161	26.9465	21.578	24.7645	31.4492	20.5736
	1.5	0.80605	25.9075	34.5317	31.9687	34.1854	39.1729	46.9313	27.5007	35.1552	34.5317	27.2929	21.959	25.1108	31.8648	20.9199
	1.51042	0.827261	26.1845	34.9127	32.315	34.5317	39.5539	47.3123	27.847	35.5708	34.8781	27.6046	22.2707	25.4572	32.2458	21.2316
	1.52083	0.827261	26.5309	35.2937	32.7307	34.9127	39.9695	47.7625	28.228	35.9864	35.2591	27.951	22.6171	25.8382	32.6614	21.578
	1.53125	0.827261	26.8426	35.7093	33.1117	35.2937	40.3851	48.2128	28.5744	36.4021	35.6747	28.2973	22.9634	26.2192	33.0424	21.8897
	1.54167	0.827261	27.1543	36.0903	33.5273	35.6401	40.8008	48.6284	28.9554	36.8177	36.0903	28.6783	23.3098	26.6002	33.458	22.2361
	1.55208	0.848473	27.4661	36.4367	33.8736	35.9864	41.1818	49.0441	29.3017	37.2333	36.4367	28.99	23.6215	26.9465	33.839	22.5478
	1.5625	0.848473	27.8124	36.8523	34.2893	36.3674	41.5974	49.4597	29.6481	37.6489	36.8523	29.3364	23.9332	27.3275	34.2546	22.8942
	1.57292	0.848473	28.1588	37.2333	34.6703	36.7484	42.013	49.9099	30.0291	38.0646	37.2679	29.7174	24.2796	27.7085	34.6356	23.2405
	1.58333	0.848473	28.5051	37.6143	35.0859	37.1294	42.4287	50.3256	30.4101	38.4802	37.6836	30.0637	24.6259	28.0549	35.0513	23.5869
	1.59375	0.869685	28.8515	37.9953	35.4323	37.4758	42.8096	50.7412	30.7564	38.8612	38.0299	30.3755	24.903	28.4012	35.3976	23.8986
	1.60417	0.869685	29.1978	38.3763	35.8479	37.8221	43.2253	51.1915	31.1028	39.2768	38.4456	30.7564	25.2494	28.7822	35.7786	24.2449
	1.61458	0.869685	29.5442	38.7573	36.2981	38.2031	43.6063	51.6417	31.4838	39.6924	38.8612	31.1028	25.5957	29.1286	36.1596	24.5913
	1.625	0.890897	29.8559	39.1036	36.6791	38.5495	43.9873	52.0574	31.8301	40.0388	39.2422	31.4492	25.8728	29.4749	36.506	24.903
	1.63542	0.890897	30.2023	39.5193	37.0948	38.9305	44.4029	52.5076	32.1765	40.4544	39.6232	31.7955	26.2192	29.8213	36.8523	25.2494
	1.64583	0.890897	30.5486	39.9002	37.5104	39.3114	44.7839	52.9579	32.5575	40.8354	40.0388	32.1765	26.5655	30.2023	37.2333	25.5957
	1.65625	0.890897	30.895	40.2812	37.926	39.6578	45.1995	53.3735	32.9385	41.251	40.4544	32.5575	26.8773	30.5833	37.6143	25.9421
	1.66667	0.912109	31.2067	40.6276	38.307	40.0042	45.5459	53.7891	33.2502	41.5974	40.8354	32.8692	27.189	30.895	37.926	26.2538
	1.67708	0.912109	31.5531	41.0432	38.7226	40.3851	45.9615	54.2394	33.6312	42.013	41.251	33.2502	27.5353	31.276	38.307	26.6002
	1.6875	0.912109	31.8994	41.4242	39.1383	40.7315	46.3771	54.6204	34.0122	42.394	41.6667	33.6312	27.9163	31.657	38.688	26.9119
	1.69792	0.912109	32.2458	41.8052	39.5193	41.1125	46.7581	55.036	34.3585	42.8096	42.0823	34.0122	28.2973	32.0033	39.069	27.2582
	1.70833	0.933321	32.5575	42.1516	39.8656	41.4589	47.1391	55.417	34.7049	43.156	42.4633	34.3239	28.609	32.3497	39.4154	27.6046
	1.71875	0.933321	32.9039	42.5326	40.2466	41.8398	47.5201	55.798	35.0859	43.537	42.8443	34.7049	28.99	32.696	39.7617	27.951
	1.72917	0.933321	33.2502	42.9135	40.6276	42.1862	47.9357	56.2136	35.3976	43.9526	43.2253	35.0513	29.3364	33.077	40.1427	28.2973
	1.73958	0.933321	33.5966	43.2945	41.0086	42.5672	48.3167	56.6293	35.744	44.3336	43.5716	35.3976	29.7174	33.458	40.5237	28.6437
	1.75	0.954532	33.9083	43.6409	41.3549	42.8789	48.6631	56.9756	36.0211	44.68	43.918	35.7093	30.0637	33.7697	40.87	28.9554
	1.76042	0.954532	34.2546	44.0219	41.7359	43.2253	49.0787	57.3912	36.3674	45.061	44.299	36.0557	30.4101	34.1507	41.251	29.3017
	1.77083	0.954532	34.601	44.4029	42.1169	43.5716	49.4597	57.8069	36.6791	45.442	44.6453	36.4021	30.7911	34.5317	41.632	29.6481
	1.78125	0.954532	34.9474	44.7839	42.4979	43.918	49.8753	58.1879	37.0255	45.8576	45.0263	36.7484	31.1374	34.8781	42.013	30.0291
	1.79167	0.975744	35.2591	45.1302	42.8443	44.2643	50.2217	58.4996	37.3026	46.2039	45.338	37.0255	31.4492	35.1898	42.3594	30.3408
	1.80208	0.975744	35.6054	45.5112	43.2253	44.6107	50.6373	58.8806	37.6489	46.5849	45.719	37.3718	31.7955	35.5362	42.7404	30.6872
	1.8125	0.975744	35.9172	45.8922	43.6063	44.9571	51.0183	59.2616	37.9953	46.9313	46.1	37.7182	32.1419	35.8825	43.0867	31.0335
	1.82292	0.996956	36.2289	46.2039	43.9526	45.2688	51.3646	59.6079	38.2724	47.2776	46.4117	38.0299	32.4536	36.1596	43.3638	31.3106
	1.83333	0.996956	36.5752	46.5503	44.3336	45.6151	51.7456	59.9889	38.6187	47.624	46.7927	38.3763	32.7999	36.506	43.7102	31.6223
	1.84375	0.996956	36.9216	46.8966	44.7146	45.9615	52.1613	60.3699	38.9305	48.005	47.1391	38.7226	33.1463	36.8523	44.0565	31.9341
	1.85417	0.996956	37.2679	47.2084	45.0956	46.3078	52.5423	60.7509	39.2422	48.3513	47.4855	39.0344	33.4927	37.1987	44.4029	32.2804
	1.86458	1.01817	37.545	47.5201	45.442	46.6196	52.8886	61.0973	39.5539	48.6977	47.7972	39.3461	33.8044	37.5104	44.68	32.5575
	1.875	1.01817	37.8914	47.8664	45.8229	46.9659	53.3042	61.4436	39.8656	49.0441	48.1435	39.6578	34.1507	37.8221	45.0263	32.8692
	1.88542	1.01817	38.2377	48.2128	46.2039	47.3123	53.6852	61.8246	40.1773	49.425	48.5245	40.0042	34.4971	38.1685	45.3727	33.1809
	1.89583	1.01817	38.5841	48.5245	46.5503	47.624	54.0662	62.2056	40.4891	49.7714	48.8709	40.3505	34.8434	38.5148	45.719	33.4927
	1.90625	1.03938	38.8612	48.8362	46.862	47.9357	54.4126	62.5173	40.8008	50.1178	49.1826	40.6276	35.1552	38.8265	45.9961	33.8044
	1.91667	1.03938	39.1729	49.1826	47.2084	48.2821	54.7589	62.8983	41.1125	50.4641	49.529	40.974	35.4669	39.1383	46.3425	34.1161
	1.92708	1.03938	39.5193	49.529	47.5201	48.6284	55.1399	63.2447	41.4242	50.8105	49.8753	41.2857	35.7786	39.45	46.6888	34.4278
	1.9375	1.03938	39.831	49.8407	47.8664	48.9748	55.4863	63.6257	41.7359	51.1568	50.2563	41.632	36.125	39.7963	47.0352	34.7395
	1.94792	1.06059	40.1081	50.1524	48.1782	49.2865	55.798	63.972	42.0477	51.5032	50.5334	41.9438	36.4021	40.0734	47.3123	35.0166
	1.95833	1.06059	40.4198	50.4988	48.5245	49.5982	56.179	64.3184	42.3594	51.8495	50.8451	42.2555	36.7484	40.3851	47.6586	35.2937
	1.96875	1.06059	40.7661	50.8451	48.8362	49.9446	56.5254	64.6994	42.6711	52.1959	51.1568	42.5672	37.0601	40.7315	48.005	35.6054
	1.97917	1.0818	41.0432	51.1222	49.148	50.2217	56.8717	65.0111	42.9482	52.5076	51.4686	42.8443	37.3718	41.0086	48.2821	35.8825
	1.98958	1.0818	41.3549	51.4686	49.4943	50.5334	57.2181	65.3574	43.2599	52.8886	51.7803	43.156	37.6836	41.3203	48.6284	36.1596
	2	1.0818	41.7013	51.8149	49.8407	50.8797	57.5991	65.7038	43.5716	53.235	52.092	43.4677	38.0299	41.6667	48.9748	36.4713
	2.01042	1.0818	42.013	52.1266	50.1524	51.1915	57.9454	66.0502	43.8487	53.5813	52.4383	43.7794	38.3416	41.9784	49.2865	36.7484
	2.02083	1.10302	42.2901	52.4383	50.4641	51.4686	58.2571	66.3619	44.1258	53.893	52.7154	44.0565	38.6534	42.2555	49.5982	37.0255
	2.03125	1.10302	42.6018	52.7847	50.8105	51.8149	58.6381	66.7082	44.4375	54.2048	53.0272	44.3682	38.9651	42.5672	49.9446	37.3372
	2.04167	1.10302	42.8789	53.0964	51.1222	52.1266	58.9845	67.0546	44.7492	54.5511	53.3389	44.68	39.2422	42.8443	50.2563	37.6143
	2.05208	1.10302	43.1906	53.4428	51.4686	52.4383	59.3655	67.4009	45.061	54.8628	53.6852	44.9917	39.5539	43.156	50.568	37.926
	2.0625	1.12423	43.4677	53.7199	51.7803	52.7501	59.6772	67.7127	45.338	55.1399	53.9623	45.2688	39.7963	43.3984	50.8451	38.1685
	2.07292	1.12423	43.7448	54.0316	52.092	53.0618	60.0582	68.059	45.6498	55.4863	54.274	45.5805	40.1081	43.7102	51.1568	38.4802
	2.08333	1.12423	44.0565	54.3087	52.4383	53.3735	60.4045	68.4054	45.9268	55.798	54.5511	45.8922	40.3851	43.9873	51.4686	38.7573
	2.09375	1.12423	44.3682	54.6204	52.7847	53.6852	60.7509	68.7517	46.2386	56.1097	54.8628	46.1693	40.6622	44.2643	51.7803	38.9997
	2.10417	1.14544	44.6107	54.8975	53.0618	53.9277	61.0973	69.0288	46.481	56.3868	55.1399	46.4464	40.9393	44.5414	52.0574	39.2422
	2.11458	1.14544	44.9224	55.2092	53.4081	54.2394	61.4436	69.3752	46.7581	56.7332	55.4516	46.7235	41.2164	44.8185	52.4037	39.5193
	2.125	1.14544	45.2341	55.5209	53.7199	54.5165	61.7553	69.6869	47.0352	57.0449	55.7287	47.0006	41.5281	45.0956	52.7154	39.7963
	2.13542	1.16665	45.4766	55.798	53.997	54.7936	62.0324	69.9986	47.2776	57.322	56.0058	47.243	41.7706	45.3727	52.9925	40.0042
	2.14583	1.16665	45.7883	56.1097	54.274	55.1053	62.3441	70.345	47.5547	57.6337	56.3175	47.5201	42.0823	45.6498	53.3042	40.2812
	2.15625	1.16665	46.0654	56.4214	54.5858	55.3824	62.6559	70.6567	47.8318	57.9108	56.6293	47.7972	42.3594	45.9615	53.616	40.5583
	2.16667	1.16665	46.3078	56.7332	54.8628	55.6941	62.9676	71.003	48.1089	58.1879	56.941	48.0743	42.6365	46.2039	53.893	40.8008
	2.17708	1.18786	46.5157	56.9756	55.1399	55.9365	63.2447	71.2801	48.3513	58.4649	57.1834	48.3167	42.8789	46.4464	54.1355	41.0432
	2.1875	1.18786	46.7927	57.2527	55.417	56.2483	63.5564	71.6265	48.6284	58.742	57.4952	48.5938	43.1214	46.6888	54.4126	41.3203
	2.19792	1.18786	47.0352	57.4952	55.7287	56.56	63.8681	71.9382	48.9401	59.0191	57.7722	48.9055	43.3638	46.9313	54.6897	41.5974
	2.20833	1.18786	47.2776	57.7722	56.0058	56.8371	64.1798	72.2499	49.2172	59.3308	58.0493	49.1826	43.6063	47.2084	54.9321	41.8398
	2.21875	1.20907	47.4855	57.98	56.2483	57.0449	64.4569	72.4924	49.4597	59.5733	58.2918	49.425	43.8487	47.4162	55.1746	42.0823
	2.22917	1.20907	47.7625	58.2571	56.56	57.2873	64.7686	72.8041	49.7368	59.8504	58.5689	49.7021	44.0912	47.6933	55.4516	42.3247
	2.23958	1.20907	48.005	58.5342	56.8371	57.5644	65.0804	73.0812	49.9792	60.1275	58.8806	49.9446	44.3336	47.9357	55.7287	42.5672
	2.25	1.20907	48.2474	58.7767	57.1488	57.8069	65.3228	73.3583	50.187	60.4392	59.1577	50.187	44.5761	48.1782	56.0058	42.775
	2.26042	1.23029	48.4553	59.0191	57.3912	58.0147	65.5653	73.6354	50.3948	60.6816	59.4001	50.3948	44.8185	48.4206	56.2136	42.9828
	2.27083	1.23029	48.7323	59.2962	57.6337	58.2571	65.8423	73.9124	50.6373	60.9587	59.6772	50.6373	45.061	48.6631	56.4907	43.1906
	2.28125	1.23029	48.9748	59.5387	57.8761	58.4996	66.1194	74.2242	50.8797	61.2358	59.9543	50.8797	45.3034	48.9055	56.7678	43.4331
	2.29167	1.2515	49.1826	59.7811	58.084	58.7074	66.3619	74.4666	51.0529	61.4436	60.1967	51.0876	45.5112	49.148	57.0103	43.6409
	2.30208	1.2515	49.425	60.0582	58.361	58.9845	66.639	74.7437	51.2954	61.6861	60.4738	51.33	45.7883	49.3904	57.2873	43.8487
	2.3125	1.2515	49.6675	60.3006	58.6035	59.2269	66.8814	75.0554	51.5378	61.9285	60.7509	51.5725	46.0308	49.6329	57.5298	44.0912
	2.32292	1.2515	49.8753	60.5431	58.8459	59.4694	67.1585	75.3325	51.7456	62.171	61.028	51.8149	46.2732	49.8753	57.7722	44.3336
	2.33333	1.27271	50.0485	60.7163	59.0884	59.6772	67.4009	75.5403	51.9534	62.4134	61.2358	52.0227	46.4464	50.0485	57.98	44.5068
	2.34375	1.27271	50.2563	60.9587	59.3308	59.9196	67.678	75.8174	52.1959	62.6559	61.4436	52.2652	46.6542	50.2909	58.2225	44.7492
	2.35417	1.27271	50.4641	61.1665	59.5733	60.1621	67.9551	76.0599	52.4037	62.8983	61.6861	52.5076	46.8966	50.4988	58.4649	44.9917
	2.36458	1.27271	50.6719	61.409	59.8157	60.4045	68.2322	76.3023	52.6462	63.1408	61.8939	52.7501	47.1045	50.7412	58.7074	45.1995
	2.375	1.29392	50.8797	61.5822	60.0582	60.6124	68.44	76.5101	52.854	63.3832	62.1017	52.9579	47.2776	50.9144	58.9498	45.4073
	2.38542	1.29392	51.0876	61.8246	60.3006	60.8548	68.6825	76.7872	53.0618	63.6257	62.3095	53.2003	47.5201	51.1222	59.1923	45.6498
	2.39583	1.29392	51.2954	62.0671	60.5431	61.0973	68.9249	77.0296	53.3042	63.8681	62.552	53.4428	47.7279	51.3646	59.4347	45.8576
	2.40625	1.29392	51.5032	62.2749	60.8202	61.3051	69.1674	77.2721	53.5467	64.1106	62.7598	53.6506	47.9357	51.5725	59.6772	46.0654
	2.41667	1.31513	51.6764	62.4827	60.9933	61.5129	69.3752	77.4799	53.7199	64.3184	62.9676	53.8584	48.1435	51.7803	59.885	46.2732
	2.42708	1.31513	51.8842	62.6905	61.2012	61.7553	69.6176	77.757	53.9623	64.5955	63.21	54.1009	48.3513	51.9881	60.1275	46.481
	2.4375	1.31513	52.092	62.9329	61.4436	61.9978	69.8601	77.9994	54.2048	64.8033	63.4178	54.3433	48.5592	52.2305	60.3699	46.7235
	2.44792	1.33635	52.2652	63.1061	61.6168	62.171	70.1025	78.2073	54.3779	65.0111	63.6257	54.5511	48.767	52.4037	60.5777	46.8966
	2.45833	1.33635	52.5076	63.3486	61.8592	62.4134	70.345	78.4497	54.6204	65.2535	63.8335	54.7936	48.9748	52.6115	60.8548	47.1045
	2.46875	1.33635	52.7154	63.5564	62.0671	62.6559	70.5874	78.7268	54.8628	65.496	64.0759	55.0014	49.1826	52.854	61.0626	47.3469
	2.47917	1.33635	52.9232	63.7988	62.3095	62.8983	70.8299	78.9692	55.0707	65.7384	64.2837	55.2438	49.425	53.0618	61.3051	47.5547
	2.48958	1.35756	53.0964	63.972	62.4827	63.0715	71.0377	79.1771	55.2785	65.9462	64.4915	55.4516	49.5982	53.2696	61.4782	47.7279
	2.5	1.35756	53.3042	64.2145	62.6905	63.3139	71.2801	79.4195	55.5209	66.1887	64.6994	55.6941	49.806	53.4774	61.7207	47.9704
	2.51042	1.35756	53.5121	64.4223	62.9329	63.5564	71.5226	79.662	55.7287	66.4311	64.9418	55.9365	50.0139	53.6852	61.9631	48.1782
	2.52083	1.35756	53.7545	64.6647	63.1408	63.7988	71.765	79.9044	55.9712	66.6736	65.1843	56.1444	50.2217	53.9277	62.171	48.386
	2.53125	1.37877	53.9277	64.8379	63.3486	63.972	71.9728	80.1122	56.1444	66.8814	65.3574	56.3522	50.3602	54.1009	62.3788	48.5938
	2.54167	1.37877	54.1355	65.0457	63.5564	64.1798	72.2153	80.3547	56.3868	67.1239	65.5999	56.5946	50.568	54.3087	62.6212	48.8016
	2.55208	1.37877	54.3433	65.2882	63.7988	64.3876	72.4924	80.5971	56.6293	67.3663	65.8423	56.8371	50.7758	54.5511	62.829	49.0094
	2.5625	1.37877	54.5858	65.496	64.0067	64.6301	72.7348	80.8396	56.8371	67.6088	66.0502	57.0449	50.949	54.7589	63.0715	49.2519
	2.57292	1.39998	54.7589	65.6692	64.1798	64.8033	72.9426	81.0474	57.0449	67.8166	66.258	57.2181	51.1222	54.9321	63.2447	49.425
	2.58333	1.39998	54.9667	65.9116	64.4223	65.0111	73.2197	81.2898	57.2527	68.059	66.4658	57.4605	51.33	55.1746	63.4871	49.6329
	2.59375	1.39998	55.1746	66.1194	64.6647	65.2189	73.4622	81.5323	57.4605	68.2668	66.7082	57.6683	51.5032	55.3824	63.7296	49.8407
	2.60417	1.42119	55.3477	66.3272	64.8379	65.3921	73.67	81.7401	57.6337	68.4746	66.916	57.8415	51.6764	55.5556	63.9027	50.0139
	2.61458	1.42119	55.5902	66.5351	65.0804	65.6345	73.9471	81.9825	57.8761	68.6825	67.1239	58.084	51.8842	55.798	64.1452	50.2563
	2.625	1.42119	55.798	66.7429	65.2882	65.8423	74.1895	82.1904	58.084	68.9249	67.3663	58.2918	52.092	56.0058	64.353	50.4641
	2.63542	1.42119	56.0058	66.9853	65.5306	66.0502	74.432	82.4328	58.2918	69.1327	67.6088	58.4996	52.2652	56.2136	64.5955	50.6719
	2.64583	1.4424	56.179	67.1585	65.7038	66.2233	74.6398	82.6406	58.4649	69.3405	67.7819	58.6728	52.4383	56.4214	64.7686	50.8451
	2.65625	1.4424	56.3868	67.3663	65.9462	66.4658	74.9169	82.8831	58.6728	69.5484	68.0244	58.9152	52.6462	56.6293	64.9764	51.0529
	2.66667	1.4424	56.6293	67.5741	66.1541	66.6736	75.1593	83.1255	58.9152	69.7908	68.2322	59.123	52.8193	56.8371	65.1843	51.2607
	2.67708	1.4424	56.8371	67.7819	66.3965	66.8814	75.4018	83.368	59.123	69.9986	68.4746	59.3308	53.0272	57.0449	65.3921	51.5032
	2.6875	1.46362	57.0103	67.9551	66.5697	67.0546	75.6096	83.5758	59.2962	70.2064	68.6478	59.5387	53.2003	57.2181	65.5653	51.6764
	2.69792	1.46362	57.2181	68.1629	66.8121	67.2624	75.8174	83.8182	59.504	70.4142	68.8556	59.7465	53.3735	57.4605	65.7731	51.8842
	2.70833	1.46362	57.4259	68.4054	67.02	67.5048	76.0599	84.026	59.7118	70.6567	69.0981	59.9543	53.5813	57.6683	65.9809	52.092
	2.71875	1.46362	57.6337	68.6132	67.2624	67.7127	76.3023	84.2685	59.9543	70.8991	69.3059	60.1967	53.7891	57.8761	66.1887	52.2998
	2.72917	1.48483	57.8069	68.7864	67.4702	67.8858	76.4755	84.4763	60.1275	71.0723	69.5137	60.3699	53.9623	58.0493	66.3619	52.473
	2.73958	1.48483	58.0147	68.9942	67.678	68.0937	76.7179	84.7188	60.3353	71.3148	69.7215	60.5777	54.1701	58.2571	66.6043	52.7154
	2.75	1.48483	58.2225	69.202	67.9205	68.3015	76.9257	84.9612	60.5431	71.5226	69.9293	60.7855	54.3779	58.4649	66.8121	52.9232
	2.76042	1.50604	58.3957	69.3752	68.0937	68.4746	77.1336	85.169	60.7163	71.7304	70.1372	60.9933	54.5511	58.6381	66.9853	53.0964
	2.77083	1.50604	58.6035	69.583	68.3361	68.6825	77.376	85.4115	60.9587	71.9382	70.345	61.2012	54.7589	58.8459	67.1931	53.3042
	2.78125	1.50604	58.8113	69.7908	68.5439	68.8903	77.5838	85.6539	61.1665	72.1807	70.5874	61.409	54.9667	59.0538	67.4009	53.5121
	2.79167	1.50604	59.0191	69.9986	68.7864	69.1327	77.8263	85.8964	61.3743	72.3885	70.7952	61.6514	55.1746	59.2616	67.6088	53.7199
	2.80208	1.52725	59.1923	70.1718	68.9595	69.3059	77.9994	86.1042	61.5475	72.5963	71.003	61.8246	55.3131	59.4694	67.7819	53.9277
	2.8125	1.52725	59.4001	70.3796	69.202	69.5137	78.2419	86.3466	61.7553	72.8387	71.2109	62.0324	55.5209	59.6772	68.0244	54.1355
	2.82292	1.52725	59.6079	70.6221	69.4098	69.7215	78.4497	86.5891	61.9978	73.0466	71.4533	62.2749	55.7287	59.885	68.2322	54.3433
	2.83333	1.52725	59.8157	70.8299	69.6523	69.9293	78.6922	86.8315	62.2056	73.289	71.6958	62.4827	55.9365	60.0928	68.4746	54.5511
	2.84375	1.54846	59.9889	71.0377	69.8254	70.1025	78.9	87.0393	62.3788	73.4622	71.9036	62.6559	56.1097	60.266	68.6825	54.7243
	2.85417	1.54846	60.2314	71.2801	70.0679	70.3103	79.1424	87.2818	62.5866	73.7046	72.146	62.8637	56.3175	60.4738	68.8903	54.9321
	2.86458	1.54846	60.4392	71.5226	70.2757	70.5181	79.3849	87.5242	62.829	73.9471	72.3885	63.1061	56.5254	60.7163	69.1327	55.1746
	2.875	1.54846	60.6816	71.765	70.5181	70.7606	79.6273	87.7667	63.0369	74.1549	72.6656	63.3139	56.7332	60.9241	69.3405	55.3824
	2.88542	1.56968	60.8548	71.9382	70.6913	70.9684	79.8351	87.9745	63.21	74.3627	72.8734	63.4871	56.9063	61.1319	69.5484	55.5556
	2.89583	1.56968	61.0973	72.1807	70.9338	71.1762	80.0776	88.217	63.4178	74.5705	73.1158	63.7296	57.1142	61.3397	69.7908	55.7634
	2.90625	1.56968	61.3051	72.4231	71.1762	71.4187	80.32	88.4594	63.6603	74.813	73.3583	63.9374	57.2873	61.5822	69.9986	55.9712
	2.91667	1.56968	61.5129	72.6656	71.384	71.6611	80.5971	88.7019	63.8681	75.0554	73.6354	64.1798	57.4952	61.79	70.2411	56.179
	2.92708	1.59089	61.7207	72.8387	71.5919	71.8689	80.8049	88.9097	64.0413	75.2632	73.8432	64.3876	57.6683	61.9978	70.4489	56.3868
	2.9375	1.59089	61.9285	73.0812	71.8343	72.0768	81.0474	89.1868	64.2491	75.5057	74.0856	64.6301	57.8761	62.2056	70.6567	56.5946
	2.94792	1.59089	62.171	73.3236	72.0768	72.3192	81.2898	89.4292	64.4915	75.7481	74.3281	64.8379	58.084	62.448	70.8991	56.8024
	2.95833	1.6121	62.3441	73.5314	72.2846	72.527	81.4976	89.637	64.6647	75.9213	74.5705	65.0457	58.2571	62.6212	71.0723	57.0103
	2.96875	1.6121	62.5866	73.7739	72.527	72.7348	81.7401	89.8795	64.8725	76.1638	74.813	65.2882	58.4649	62.8637	71.3148	57.2181
	2.97917	1.6121	62.7944	73.9817	72.7695	72.9773	81.9825	90.1219	65.115	76.4062	75.0208	65.5306	58.6728	63.0715	71.5226	57.4605
	2.98958	1.6121	63.0369	74.2242	73.0119	73.2197	82.225	90.3644	65.3228	76.6487	75.2632	65.7384	58.8806	63.2793	71.765	57.6683
	3	1.63331	63.21	74.3973	73.2197	73.4275	82.4328	90.6068	65.496	76.8565	75.4364	65.9462	59.0538	63.4871	71.9382	57.8415
	3.01042	1.63331	63.4178	74.6398	73.4622	73.6354	82.6753	90.8493	65.7384	77.0989	75.6789	66.1887	59.2616	63.6949	72.1807	58.084
	3.02083	1.63331	63.6603	74.8476	73.7046	73.8778	82.9177	91.0917	65.9462	77.3414	75.8867	66.4311	59.4347	63.9374	72.3885	58.2918
	3.03125	1.63331	63.8681	75.0901	73.9124	74.1203	83.1602	91.3342	66.1541	77.5838	76.0945	66.639	59.6426	64.1452	72.5963	58.5342
	3.04167	1.65452	64.0413	75.2632	74.1203	74.2934	83.368	91.542	66.3619	77.7916	76.3023	66.8468	59.8157	64.353	72.8041	58.7074
	3.05208	1.65452	64.2491	75.5057	74.3627	74.5359	83.6104	91.7844	66.5697	78.0341	76.5101	67.0892	60.0236	64.5608	73.0119	58.9498
	3.0625	1.65452	64.4569	75.7481	74.6052	74.7437	83.8182	92.0269	66.7775	78.2765	76.7526	67.297	60.2314	64.8033	73.2197	59.1577
	3.07292	1.65452	64.6994	75.9559	74.8476	74.9861	84.0607	92.2693	67.02	78.4843	76.9604	67.5395	60.4392	65.0111	73.4622	59.3655
	3.08333	1.67573	64.8725	76.1638	75.0208	75.1593	84.2685	92.4771	67.1931	78.6575	77.1336	67.7127	60.6124	65.1843	73.6354	59.5733
	3.09375	1.67573	65.0804	76.3716	75.2632	75.4018	84.5109	92.7196	67.4009	78.9	77.376	67.9551	60.8202	65.4267	73.8778	59.7811
	3.10417	1.67573	65.2882	76.614	75.5057	75.6442	84.7534	92.962	67.6434	79.1078	77.5838	68.1629	61.028	65.6345	74.0856	59.9889
	3.11458	1.69695	65.4613	76.7872	75.6789	75.8174	84.9612	93.1699	67.8166	79.3156	77.7916	68.3707	61.2012	65.8423	74.2588	60.1621
	3.125	1.69695	65.6692	77.0296	75.9213	76.0599	85.2037	93.4123	68.0244	79.5234	77.9994	68.5786	61.3743	66.0502	74.5012	60.3699
	3.13542	1.69695	65.9116	77.2375	76.1291	76.2677	85.4461	93.6548	68.2322	79.7312	78.2419	68.821	61.5822	66.258	74.7091	60.5777
	3.14583	1.69695	66.1194	77.4453	76.3716	76.5101	85.6539	93.8626	68.44	79.9737	78.4497	69.0288	61.79	66.5004	74.9169	60.7855
	3.15625	1.71816	66.2926	77.5838	76.5794	76.6833	85.8271	94.0704	68.6132	80.1469	78.6229	69.202	61.9631	66.6736	75.0901	60.9587
	3.16667	1.71816	66.5004	77.7916	76.7872	76.9257	86.0695	94.3128	68.8556	80.3893	78.8307	69.4444	62.171	66.916	75.2979	61.1319
	3.17708	1.71816	66.7082	77.9648	77.0296	77.1682	86.2774	94.5553	69.0635	80.5971	79.0385	69.6523	62.3788	67.1239	75.5057	61.3397
	3.1875	1.71816	66.916	78.1726	77.2375	77.376	86.4852	94.7977	69.2713	80.8396	79.2463	69.8947	62.5866	67.3317	75.7135	61.5475
	3.19792	1.73937	67.0546	78.3112	77.4453	77.5145	86.6584	95.0055	69.4444	81.0127	79.4541	70.0679	62.7598	67.4702	75.8867	61.7207
	3.20833	1.73937	67.2278	78.4843	77.6531	77.6877	86.8662	95.2134	69.6523	81.2206	79.662	70.3103	62.9329	67.6434	76.0945	61.9285
	3.21875	1.73937	67.4009	78.6922	77.8955	77.8609	87.074	95.4558	69.8601	81.463	79.8698	70.5181	63.1408	67.8166	76.3023	62.1363
	3.22917	1.73937	67.5741	78.8653	78.1034	78.0341	87.3164	95.6636	70.0679	81.6708	80.0776	70.726	63.3486	68.0244	76.5101	62.3441
	3.23958	1.76058	67.678	79.0385	78.2419	78.1726	87.4896	95.8368	70.2757	81.844	80.2508	70.8645	63.5218	68.1629	76.6833	62.4827
	3.25	1.76058	67.8512	79.2117	78.4151	78.3458	87.6974	96.01	70.4835	82.0518	80.4586	71.0723	63.7296	68.3361	76.8911	62.6905
	3.26042	1.76058	68.0244	79.3849	78.5883	78.519	87.9052	96.2178	70.6913	82.225	80.701	71.2455	63.9374	68.5093	77.0989	62.8983
	3.27083	1.78179	68.1283	79.558	78.7268	78.6575	88.0784	96.391	70.8645	82.3982	80.8742	71.384	64.0759	68.6478	77.2721	63.0715
	3.28125	1.78179	68.3015	79.7312	78.9	78.8307	88.2862	96.5988	71.0377	82.606	81.082	71.5919	64.2491	68.821	77.4799	63.2793
	3.29167	1.78179	68.4746	79.939	79.0732	79.0385	88.5287	96.8066	71.2109	82.8138	81.2898	71.765	64.4223	68.9942	77.6877	63.4525
	3.30208	1.78179	68.6478	80.1122	79.2463	79.2117	88.7365	97.0144	71.384	83.0216	81.4976	71.9382	64.5955	69.202	77.8955	63.6603
	3.3125	1.80301	68.7517	80.2508	79.3849	79.3502	88.9097	97.1876	71.5226	83.1602	81.6708	72.1114	64.734	69.3405	78.0687	63.7988
	3.32292	1.80301	68.9249	80.4586	79.558	79.5234	89.1175	97.3608	71.6958	83.368	81.844	72.2846	64.9072	69.5137	78.2765	64.0067
	3.33333	1.80301	69.0981	80.6318	79.7312	79.6966	89.2907	97.5686	71.8689	83.5758	82.0518	72.4577	65.0804	69.6869	78.4497	64.1798
	3.34375	1.80301	69.2713	80.8049	79.9044	79.8698	89.4985	97.7764	72.0421	83.7836	82.225	72.6656	65.2535	69.8601	78.6575	64.3876
	3.35417	1.82422	69.3752	80.9781	80.0429	80.0083	89.6717	97.9496	72.1807	83.9568	82.3982	72.8041	65.3921	69.9986	78.7961	64.5262
	3.36458	1.82422	69.5484	81.1513	80.2161	80.1815	89.8795	98.1574	72.3538	84.1646	82.5713	72.9773	65.5653	70.1718	79.0039	64.734
	3.375	1.82422	69.7215	81.3245	80.3893	80.3547	90.0873	98.3652	72.527	84.3378	82.7792	73.1851	65.7384	70.3796	79.1771	64.9072
	3.38542	1.82422	69.8601	81.4976	80.5971	80.5278	90.2605	98.5384	72.7002	84.5456	82.9523	73.3583	65.9462	70.5528	79.3849	65.0804
	3.39583	1.84543	69.9986	81.6362	80.7357	80.701	90.4336	98.7116	72.8387	84.7188	83.1255	73.4968	66.0848	70.6913	79.5234	65.2535
	3.40625	1.84543	70.1718	81.844	80.9088	80.8742	90.6415	98.9194	73.0119	84.9266	83.2987	73.7046	66.258	70.8991	79.7312	65.4267
	3.41667	1.84543	70.345	82.0172	81.082	81.082	90.8493	99.1272	73.1851	85.0998	83.5065	73.8778	66.4311	71.107	79.9044	65.6345
	3.42708	1.86664	70.4835	82.1557	81.2206	81.2206	91.0224	99.2657	73.3236	85.2729	83.6451	74.051	66.5697	71.2801	80.0776	65.7731
	3.4375	1.86664	70.6567	82.3289	81.3937	81.4284	91.1956	99.4735	73.4968	85.4807	83.8529	74.2242	66.7429	71.4533	80.2508	65.9809
	3.44792	1.86664	70.8299	82.5021	81.6016	81.6362	91.4034	99.6814	73.67	85.6886	84.026	74.432	66.916	71.6611	80.4586	66.1541
	3.45833	1.86664	71.003	82.7099	81.7747	81.8094	91.6112	99.8545	73.8432	85.8617	84.1992	74.6398	67.0892	71.8689	80.6664	66.3619
	3.46875	1.88785	71.1416	82.8484	81.9479	81.9825	91.7844	100.028	73.9817	86.0349	84.3724	74.813	67.2278	72.0075	80.8049	66.5004
	3.47917	1.88785	71.3148	83.0216	82.1211	82.1904	91.9922	100.236	74.1549	86.2427	84.5456	74.9861	67.4356	72.2153	81.0127	66.6736
	3.48958	1.88785	71.4879	83.1948	82.3289	82.3635	92.1654	100.409	74.3281	86.4505	84.7534	75.194	67.6088	72.4231	81.1859	66.8814
	3.5	1.88785	71.6611	83.368	82.5021	82.5713	92.3732	100.617	74.5359	86.6237	84.9266	75.4018	67.8166	72.6309	81.3937	67.0546
	3.51042	1.90906	71.7997	83.5411	82.6753	82.7445	92.5464	100.79	74.6744	86.7969	85.0998	75.575	67.9551	72.7695	81.5323	67.1931
	3.52083	1.90906	72.0075	83.7143	82.8831	82.9177	92.7196	100.963	74.8822	87.0047	85.3076	75.7481	68.1629	72.9773	81.7401	67.4009
	3.53125	1.90906	72.1807	83.8875	83.0562	83.1255	92.9274	101.171	75.0901	87.2125	85.5154	75.9559	68.3361	73.1851	81.9479	67.5741
	3.54167	1.90906	72.3538	84.0607	83.2641	83.2987	93.1352	101.378	75.2632	87.3857	85.7232	76.1638	68.5439	73.3929	82.1211	67.7473
	3.55208	1.93028	72.4924	84.1992	83.4026	83.4719	93.3084	101.517	75.4364	87.5589	85.8617	76.3369	68.6825	73.5314	82.2943	67.9205
	3.5625	1.93028	72.6656	84.3724	83.6104	83.6797	93.4816	101.725	75.6096	87.7667	86.0695	76.5101	68.8903	73.7393	82.5021	68.0937
	3.57292	1.93028	72.8387	84.5456	83.8182	83.8529	93.6894	101.933	75.8174	87.9745	86.2774	76.7179	69.0635	73.9471	82.6753	68.2668
	3.58333	1.95149	72.9773	84.6841	83.9568	84.026	93.8626	102.106	75.9559	88.1131	86.4505	76.8911	69.202	74.0856	82.8484	68.44
	3.59375	1.95149	73.1505	84.8227	84.1646	84.1992	94.0357	102.314	76.1638	88.3209	86.6584	77.0989	69.4098	74.2934	83.0216	68.6132
	3.60417	1.95149	73.3236	84.9958	84.3378	84.3724	94.2436	102.521	76.3369	88.5287	86.8315	77.3067	69.583	74.4666	83.2294	68.7864
	3.61458	1.95149	73.4968	85.169	84.5456	84.5456	94.4514	102.695	76.5447	88.7365	87.0393	77.4799	69.7908	74.6398	83.4372	68.9942
	3.625	1.9727	73.6354	85.3076	84.7188	84.7188	94.5899	102.868	76.6833	88.875	87.2125	77.6531	69.9293	74.7783	83.5758	69.1327
	3.63542	1.9727	73.8432	85.4807	84.8919	84.8919	94.7977	103.076	76.8911	89.0828	87.4203	77.8609	70.1372	74.9861	83.7836	69.3059
	3.64583	1.9727	74.0163	85.6539	85.0998	85.0651	95.0055	103.283	77.0989	89.2907	87.6282	78.0687	70.3103	75.1593	83.9914	69.5137
	3.65625	1.9727	74.1895	85.8271	85.3076	85.2383	95.1787	103.491	77.2721	89.4985	87.8013	78.2765	70.5181	75.3325	84.1646	69.6869
	3.66667	1.99391	74.3627	85.9656	85.4461	85.3768	95.3519	103.664	77.4453	89.637	87.9745	78.4497	70.6567	75.471	84.3378	69.8254
	3.67708	1.99391	74.5359	86.1388	85.6539	85.5846	95.5597	103.872	77.6185	89.8448	88.1823	78.6575	70.8645	75.6789	84.5456	70.0333
	3.6875	1.99391	74.7091	86.312	85.8617	85.7578	95.7675	104.045	77.8263	90.0526	88.3901	78.8653	71.0377	75.852	84.7188	70.2064
	3.69792	1.99391	74.9169	86.4852	86.0349	85.931	95.9753	104.253	78.0341	90.2605	88.5979	79.0732	71.2455	76.0252	84.9612	70.4142
	3.70833	2.01512	75.0554	86.6237	86.2081	86.0695	96.1485	104.426	78.2073	90.399	88.7711	79.2463	71.384	76.1984	85.1344	70.5874
	3.71875	2.01512	75.2286	86.7623	86.4159	86.2774	96.3563	104.634	78.4151	90.6068	89.0136	79.4541	71.5919	76.3716	85.3422	70.7952
	3.72917	2.01512	75.4364	86.9354	86.5891	86.4505	96.5641	104.842	78.6229	90.8146	89.2214	79.662	71.765	76.5447	85.55	70.9684
	3.73958	2.03634	75.575	87.074	86.7623	86.5891	96.7373	105.015	78.7961	90.9878	89.3946	79.8351	71.9382	76.6833	85.7232	71.1416
	3.75	2.03634	75.7481	87.2818	86.9701	86.7623	96.9451	105.223	78.9692	91.161	89.6024	80.0429	72.146	76.8911	85.9656	71.3494
	3.76042	2.03634	75.9213	87.4896	87.1779	86.9701	97.1876	105.466	79.1771	91.3688	89.8102	80.2508	72.3192	77.0643	86.1735	71.5572
	3.77083	2.03634	76.1291	87.6974	87.3511	87.1433	97.3954	105.708	79.3849	91.6112	90.018	80.4586	72.527	77.2375	86.3813	71.765
	3.78125	2.05755	76.2677	87.8706	87.5242	87.3164	97.5686	105.881	79.558	91.7844	90.1912	80.6318	72.6656	77.4106	86.5544	71.9382
	3.79167	2.05755	76.4408	88.0784	87.7321	87.5242	97.7764	106.124	79.7659	92.0269	90.399	80.8396	72.8734	77.6185	86.7623	72.1114
	3.80208	2.05755	76.6487	88.2862	87.9052	87.7667	97.9842	106.331	79.9737	92.2347	90.6415	81.082	73.0466	77.8609	87.0047	72.3192
	3.8125	2.05755	76.8218	88.494	88.1477	87.9745	98.192	106.574	80.1815	92.4771	90.8493	81.2898	73.2544	78.0687	87.2125	72.527
	3.82292	2.07876	76.9604	88.6672	88.3555	88.1823	98.3652	106.782	80.32	92.685	91.0224	81.4976	73.3929	78.2419	87.3857	72.7002
	3.83333	2.07876	77.2028	88.875	88.5979	88.3901	98.573	106.989	80.5278	92.8928	91.2303	81.7055	73.6007	78.4843	87.5935	72.908
	3.84375	2.07876	77.4106	89.0828	88.8058	88.5979	98.7808	107.232	80.7357	93.1352	91.4381	81.9479	73.7739	78.6922	87.836	73.0812
	3.85417	2.07876	77.6185	89.2907	89.0482	88.8404	99.0233	107.44	80.9435	93.3777	91.6805	82.1557	73.9817	78.9	88.0438	73.289
	3.86458	2.09997	77.8263	89.4638	89.256	89.0136	99.1965	107.648	81.1513	93.5508	91.8537	82.3635	74.1549	79.1078	88.2516	73.4622
	3.875	2.09997	78.0341	89.6717	89.4985	89.256	99.4389	107.89	81.3937	93.7933	92.0961	82.5713	74.3627	79.3156	88.494	73.67
	3.88542	2.09997	78.2419	89.8795	89.7409	89.4638	99.6467	108.098	81.6362	94.0011	92.3386	82.8138	74.6052	79.5234	88.7365	73.9124
	3.89583	2.12118	78.4497	90.0873	89.9487	89.637	99.8545	108.306	81.844	94.2089	92.5464	82.987	74.7783	79.7312	88.9443	74.1203
	3.90625	2.12118	78.6575	90.2951	90.1566	89.8795	100.097	108.548	82.0865	94.4514	92.7542	83.2294	75.0208	79.939	89.1868	74.3627
	3.91667	2.12118	78.8653	90.5029	90.399	90.0873	100.305	108.791	82.3289	94.6592	92.9967	83.4372	75.2286	80.1469	89.4292	74.5705
	3.92708	2.12118	79.1078	90.7107	90.6415	90.3297	100.547	109.033	82.5713	94.9016	93.2391	83.6797	75.471	80.3893	89.7063	74.813
	3.9375	2.1424	79.281	90.9185	90.8493	90.5029	100.72	109.241	82.7792	95.1094	93.4123	83.8529	75.6442	80.5625	89.9141	75.0208
	3.94792	2.1424	79.4888	91.1264	91.0917	90.7454	100.963	109.483	83.0216	95.3519	93.6548	84.0953	75.8867	80.8049	90.1566	75.2286
	3.95833	2.1424	79.7312	91.3688	91.3342	90.9878	101.171	109.726	83.2641	95.5943	93.8972	84.3724	76.1291	81.0474	90.399	75.471
	3.96875	2.1424	79.939	91.5766	91.542	91.1956	101.413	109.968	83.5065	95.8368	94.1397	84.6149	76.3369	81.2898	90.6415	75.7135
	3.97917	2.16361	80.1122	91.7844	91.7498	91.4034	101.621	110.176	83.7143	96.0446	94.3128	84.8227	76.5447	81.4976	90.8493	75.9213
	3.98958	2.16361	80.3547	92.0269	91.9922	91.6459	101.829	110.418	83.9568	96.2871	94.5553	85.0998	76.7526	81.7401	91.0917	76.1291
	4	2.16361	80.5625	92.2347	92.2001	91.8883	102.071	110.661	84.1992	96.5295	94.7977	85.3422	76.995	81.9825	91.3342	76.3716
	4.01042	2.16361	80.8049	92.4771	92.4425	92.0961	102.348	110.938	84.407	96.7373	95.0402	85.5846	77.2028	82.225	91.5766	76.614
	4.02083	2.18482	80.9781	92.6503	92.6157	92.304	102.556	111.146	84.6149	96.9451	95.2134	85.7925	77.4106	82.4328	91.7498	76.7872
	4.03125	2.18482	81.1859	92.8928	92.8581	92.5464	102.833	111.388	84.8573	97.1876	95.4558	86.0695	77.6531	82.6753	91.9922	77.0296
	4.04167	2.18482	81.4284	93.1006	93.1006	92.7889	103.076	111.631	85.0651	97.43	95.6983	86.312	77.8955	82.9177	92.2347	77.3067
	4.05208	2.18482	81.6362	93.343	93.3084	93.0313	103.318	111.873	85.3076	97.6725	95.9407	86.5544	78.138	83.1602	92.4425	77.5492
	4.0625	2.20603	81.844	93.5162	93.5162	93.2045	103.561	112.081	85.4807	97.8803	96.1139	86.7969	78.3458	83.4026	92.6503	77.757
	4.07292	2.20603	82.0518	93.7587	93.7587	93.4469	103.803	112.358	85.7232	98.1227	96.3563	87.0393	78.5883	83.6451	92.8581	77.9994
	4.08333	2.20603	82.2943	93.9665	93.9665	93.6894	104.08	112.6	85.9656	98.3652	96.5988	87.2818	78.8307	83.8875	93.1006	78.2419
	4.09375	2.22724	82.4674	94.1743	94.1743	93.8626	104.288	112.808	86.1388	98.573	96.772	87.4896	79.0385	84.0953	93.2738	78.4843
	4.10417	2.22724	82.6753	94.3821	94.4167	94.105	104.53	113.085	86.3813	98.8155	97.0144	87.7321	79.281	84.3031	93.5162	78.7268
	4.11458	2.22724	82.9177	94.6245	94.6245	94.3475	104.807	113.328	86.5891	99.0579	97.2569	87.9399	79.5234	84.5109	93.724	78.9692
	4.125	2.22724	83.1255	94.8324	94.867	94.5553	105.05	113.57	86.8315	99.2657	97.4993	88.1823	79.7659	84.7188	93.9665	79.2117
	4.13542	2.24845	83.3333	95.0402	95.0748	94.7631	105.258	113.813	87.0393	99.4735	97.6725	88.3555	79.9737	84.9266	94.1743	79.4195
	4.14583	2.24845	83.5411	95.248	95.3173	94.9709	105.466	114.055	87.2472	99.716	97.9149	88.5979	80.2161	85.1344	94.3821	79.6966
	4.15625	2.24845	83.749	95.4904	95.5251	95.2134	105.673	114.298	87.4896	99.9584	98.1574	88.8058	80.4586	85.3422	94.6245	79.939
	4.16667	2.24845	83.9221	95.6983	95.7675	95.4558	105.881	114.575	87.6974	100.201	98.3652	89.0482	80.7357	85.55	94.8324	80.1815
	4.17708	2.26967	84.0953	95.9061	95.9753	95.629	106.054	114.748	87.8706	100.409	98.573	89.256	80.9088	85.7578	95.0055	80.3893
	4.1875	2.26967	84.2685	96.1139	96.1832	95.8714	106.262	114.99	88.0784	100.651	98.8155	89.4638	81.1167	85.9656	95.2134	80.5971
	4.19792	2.26967	84.4417	96.3563	96.4256	96.0792	106.47	115.198	88.2862	100.894	99.0233	89.7063	81.2898	86.1735	95.4212	80.8049
	4.20833	2.26967	84.6495	96.5641	96.6681	96.3217	106.712	115.406	88.494	101.136	99.2657	89.9141	81.463	86.3813	95.629	81.0127
	4.21875	2.29088	84.788	96.772	96.8759	96.4949	106.886	115.579	88.6672	101.309	99.4389	90.1219	81.6362	86.5891	95.8022	81.1859
	4.22917	2.29088	84.9958	96.9451	97.0837	96.7373	107.093	115.787	88.875	101.517	99.6814	90.3297	81.8094	86.7969	96.0446	81.3937
	4.23958	2.29088	85.169	97.1183	97.3261	96.9451	107.301	115.995	89.0828	101.725	99.8892	90.5722	82.0172	87.0047	96.2524	81.6016
	4.25	2.31209	85.3076	97.2569	97.5339	97.1183	107.474	116.203	89.256	101.898	100.097	90.7454	82.1557	87.1779	96.4256	81.7747
	4.26042	2.31209	85.5154	97.43	97.7764	97.2915	107.682	116.41	89.4638	102.106	100.339	90.9532	82.3635	87.3857	96.6334	81.9825
	4.27083	2.31209	85.6886	97.6032	97.9496	97.4993	107.89	116.618	89.6717	102.279	100.547	91.1264	82.5367	87.5935	96.8412	82.1904
	4.28125	2.31209	85.8617	97.7764	98.1227	97.7071	108.132	116.826	89.8795	102.487	100.79	91.3342	82.7099	87.8013	97.049	82.3982
	4.29167	2.3333	86.0349	97.9149	98.2613	97.8457	108.306	116.999	90.0526	102.66	100.963	91.5073	82.8831	87.9745	97.2222	82.5713
	4.30208	2.3333	86.2081	98.0881	98.4345	98.0535	108.479	117.242	90.2605	102.868	101.205	91.7152	83.0562	88.1477	97.43	82.7792
	4.3125	2.3333	86.3813	98.2613	98.6076	98.2267	108.687	117.449	90.4683	103.076	101.378	91.923	83.2641	88.3555	97.6725	82.987
	4.32292	2.3333	86.5891	98.4345	98.7808	98.4345	108.894	117.657	90.6761	103.249	101.586	92.1308	83.4372	88.5633	97.8803	83.1948
	4.33333	2.35451	86.7276	98.573	98.954	98.573	109.033	117.83	90.8493	103.422	101.725	92.2693	83.5758	88.7365	98.0188	83.368
	4.34375	2.35451	86.9008	98.7462	99.1272	98.7808	109.241	118.038	91.0571	103.63	101.898	92.4771	83.7836	88.9097	98.2267	83.5758
	4.35417	2.35451	87.074	98.9194	99.3004	98.954	109.449	118.211	91.2303	103.838	102.106	92.685	83.9568	89.1175	98.4345	83.7836
	4.36458	2.35451	87.2472	99.0925	99.4735	99.1618	109.622	118.419	91.4381	104.045	102.279	92.8928	84.1646	89.3253	98.6076	83.9568
	4.375	2.37573	87.3857	99.2311	99.6121	99.3004	109.795	118.592	91.6112	104.219	102.418	93.0659	84.3378	89.4985	98.7808	84.13
	4.38542	2.37573	87.5589	99.4043	99.7853	99.5082	110.003	118.766	91.7844	104.392	102.625	93.2391	84.5456	89.7063	98.9886	84.3031
	4.39583	2.37573	87.7321	99.5774	99.9584	99.6814	110.211	118.973	91.9922	104.6	102.799	93.4469	84.7188	89.8795	99.1965	84.5109
	4.40625	2.39694	87.8706	99.716	100.097	99.8545	110.349	119.147	92.1308	104.773	102.937	93.6201	84.8919	90.0526	99.335	84.6841
	4.41667	2.39694	88.0438	99.8892	100.27	100.062	110.557	119.32	92.3386	104.981	103.11	93.8279	85.0998	90.2605	99.5428	84.8573
	4.42708	2.39694	88.217	100.097	100.443	100.236	110.765	119.528	92.5464	105.188	103.318	94.0357	85.3076	90.4683	99.7506	85.0651
	4.4375	2.39694	88.3901	100.27	100.651	100.443	110.938	119.735	92.7196	105.396	103.491	94.2436	85.5154	90.6415	99.9238	85.2383
	4.44792	2.41815	88.5287	100.443	100.79	100.582	111.111	119.874	92.8928	105.569	103.63	94.4167	85.6886	90.8146	100.097	85.4115
	4.45833	2.41815	88.7019	100.617	100.963	100.79	111.319	120.082	93.1006	105.777	103.838	94.6245	85.8964	91.0571	100.305	85.5846
	4.46875	2.41815	88.875	100.824	101.136	100.998	111.492	120.29	93.2738	105.985	104.011	94.8324	86.1042	91.2649	100.478	85.7925
	4.47917	2.41815	89.0482	101.032	101.344	101.171	111.7	120.463	93.4816	106.193	104.184	95.0402	86.312	91.4727	100.686	86.0003
	4.48958	2.43936	89.1868	101.171	101.517	101.344	111.873	120.636	93.6201	106.366	104.357	95.2134	86.4852	91.6459	100.859	86.1388
	4.5	2.43936	89.3599	101.378	101.725	101.552	112.081	120.844	93.8279	106.574	104.53	95.4212	86.693	91.8537	101.067	86.3466
	4.51042	2.43936	89.5331	101.552	101.933	101.725	112.289	121.052	94.0357	106.782	104.738	95.629	86.9008	92.0615	101.275	86.5198
	4.52083	2.43936	89.7063	101.759	102.106	101.933	112.497	121.259	94.2436	106.989	104.981	95.8368	87.1086	92.2693	101.482	86.7276
	4.53125	2.46057	89.8448	101.933	102.279	102.106	112.67	121.433	94.4167	107.163	105.154	96.01	87.2818	92.4425	101.656	86.8662
	4.54167	2.46057	90.018	102.106	102.487	102.279	112.878	121.675	94.6245	107.37	105.362	96.2178	87.4896	92.6503	101.863	87.1086
	4.55208	2.46057	90.1912	102.314	102.695	102.487	113.085	121.883	94.8324	107.544	105.569	96.4256	87.6974	92.8581	102.071	87.3164
	4.5625	2.48178	90.3644	102.452	102.868	102.66	113.259	122.056	94.9709	107.751	105.743	96.5988	87.8706	93.0313	102.244	87.4896
	4.57292	2.48178	90.5722	102.66	103.041	102.833	113.466	122.298	95.1787	107.959	105.95	96.8066	88.0784	93.2391	102.487	87.7321
	4.58333	2.48178	90.7454	102.868	103.249	103.041	113.674	122.506	95.3865	108.167	106.158	97.0144	88.2862	93.4469	102.695	87.9399
	4.59375	2.48178	90.9532	103.041	103.457	103.249	113.882	122.714	95.5943	108.41	106.366	97.2222	88.494	93.6548	102.902	88.1477
	4.60417	2.503	91.1264	103.214	103.63	103.422	114.055	122.922	95.7675	108.583	106.539	97.43	88.6672	93.8279	103.076	88.3555
	4.61458	2.503	91.2995	103.422	103.838	103.63	114.263	123.13	95.9753	108.791	106.782	97.6378	88.875	94.0357	103.283	88.5633
	4.625	2.503	91.5073	103.63	104.011	103.803	114.505	123.337	96.1832	109.033	106.989	97.8803	89.0828	94.2436	103.491	88.7711
	4.63542	2.503	91.7152	103.803	104.219	104.011	114.713	123.58	96.391	109.241	107.197	98.0881	89.3253	94.4514	103.699	89.0136
	4.64583	2.52421	91.8537	103.976	104.426	104.184	114.886	123.753	96.5641	109.414	107.37	98.2613	89.4985	94.6245	103.872	89.1868
	4.65625	2.52421	92.0615	104.184	104.634	104.392	115.129	123.961	96.772	109.622	107.578	98.5037	89.7063	94.867	104.115	89.3946
	4.66667	2.52421	92.2693	104.392	104.842	104.6	115.337	124.203	96.9798	109.864	107.786	98.7116	89.9141	95.0748	104.323	89.6024
	4.67708	2.52421	92.4425	104.6	105.085	104.807	115.579	124.411	97.1876	110.072	108.029	98.954	90.1219	95.2826	104.53	89.8448
	4.6875	2.54542	92.6157	104.773	105.258	104.981	115.752	124.584	97.3608	110.245	108.202	99.1272	90.2951	95.4558	104.738	90.018
	4.69792	2.54542	92.8235	104.946	105.5	105.188	115.995	124.827	97.6032	110.488	108.444	99.3696	90.5029	95.6636	104.981	90.2258
	4.70833	2.54542	92.9967	105.154	105.708	105.396	116.203	125.035	97.811	110.695	108.652	99.5774	90.7107	95.8714	105.223	90.4683
	4.71875	2.56663	93.1699	105.327	105.881	105.569	116.41	125.208	97.9842	110.903	108.825	99.7506	90.8839	96.0446	105.396	90.6415
	4.72917	2.56663	93.3777	105.535	106.124	105.777	116.618	125.45	98.2267	111.111	109.068	99.9931	91.0917	96.2524	105.639	90.8493
	4.73958	2.56663	93.5855	105.743	106.331	105.985	116.861	125.658	98.4345	111.354	109.275	100.201	91.2995	96.4602	105.881	91.0571
	4.75	2.56663	93.7933	105.95	106.574	106.158	117.068	125.901	98.6423	111.596	109.518	100.443	91.542	96.6681	106.089	91.2995
	4.76042	2.58784	93.9665	106.089	106.747	106.331	117.276	126.074	98.8501	111.804	109.691	100.617	91.7152	96.8759	106.297	91.4727
	4.77083	2.58784	94.2089	106.297	106.955	106.574	117.484	126.282	99.0579	112.046	109.899	100.859	91.923	97.0837	106.539	91.6805
	4.78125	2.58784	94.4167	106.505	107.197	106.816	117.727	126.524	99.2657	112.289	110.141	101.101	92.1654	97.2915	106.747	91.8883
	4.79167	2.58784	94.6245	106.747	107.405	107.059	117.934	126.732	99.5082	112.531	110.349	101.344	92.3732	97.5686	106.989	92.1308
	4.80208	2.60906	94.7977	106.92	107.613	107.267	118.142	126.905	99.6814	112.739	110.557	101.517	92.5464	97.7764	107.197	92.304
	4.8125	2.60906	95.0055	107.163	107.855	107.509	118.35	127.147	99.8892	112.981	110.765	101.759	92.7889	98.0188	107.405	92.5118
	4.82292	2.60906	95.2134	107.37	108.098	107.751	118.592	127.39	100.132	113.224	111.007	102.002	92.9967	98.2613	107.648	92.7196
	4.83333	2.65148	95.3865	107.509	108.236	107.925	118.766	127.563	100.27	113.397	111.18	102.175	93.1352	98.4345	107.821	92.8928
	4.84375	2.71511	95.4904	107.648	108.375	108.063	118.869	127.736	100.374	113.501	111.319	102.279	93.2738	98.573	107.959	92.9967
	4.85417	2.77875	95.5943	107.751	108.513	108.202	119.008	127.875	100.513	113.64	111.457	102.418	93.3777	98.7116	108.063	93.1006
	4.86458	2.84239	95.6983	107.89	108.652	108.34	119.112	128.048	100.651	113.778	111.596	102.556	93.4816	98.8501	108.202	93.2391
	4.875	2.92723	95.7675	107.959	108.756	108.444	119.216	128.152	100.79	113.882	111.7	102.66	93.5508	98.954	108.306	93.343
	4.88542	2.99087	95.9061	108.063	108.894	108.583	119.32	128.29	100.928	114.021	111.838	102.764	93.6894	99.0925	108.41	93.4816
	4.89583	3.0545	96.01	108.202	109.033	108.721	119.458	128.464	101.067	114.159	111.977	102.902	93.8279	99.2311	108.548	93.6201
	4.90625	3.11814	96.1485	108.306	109.137	108.86	119.597	128.602	101.205	114.298	112.116	103.041	93.9665	99.3696	108.687	93.7587
	4.91667	3.20299	96.2871	108.41	109.241	108.964	119.666	128.741	101.309	114.401	112.219	103.18	94.0704	99.4735	108.791	93.8626
	4.92708	3.26662	96.4256	108.513	109.379	109.102	119.805	128.879	101.448	114.54	112.358	103.318	94.2089	99.6121	108.894	94.0011
	4.9375	3.33026	96.5641	108.652	109.518	109.206	119.909	129.018	101.586	114.679	112.497	103.491	94.3475	99.7506	109.033	94.105
	4.94792	3.39389	96.7027	108.791	109.656	109.345	120.047	129.191	101.725	114.817	112.635	103.63	94.486	99.8892	109.172	94.2436
	4.95833	3.47874	96.8412	108.894	109.795	109.449	120.186	129.295	101.829	114.921	112.739	103.768	94.5899	99.9931	109.241	94.3475
	4.96875	3.54238	96.9798	109.033	109.933	109.587	120.324	129.468	101.967	115.06	112.878	103.907	94.7285	100.132	109.379	94.486
	4.97917	3.60601	97.1183	109.172	110.107	109.726	120.497	129.607	102.106	115.198	113.016	104.045	94.867	100.27	109.518	94.6245
	4.98958	3.69086	97.2569	109.275	110.211	109.83	120.601	129.71	102.21	115.302	113.155	104.184	94.9709	100.374	109.656	94.7285
	5	3.75449	97.3954	109.449	110.349	109.968	120.74	129.884	102.383	115.441	113.293	104.323	95.1094	100.513	109.795	94.867
	5.01042	3.81813	97.5339	109.587	110.522	110.072	120.913	130.022	102.521	115.579	113.432	104.496	95.248	100.651	109.933	95.0055
	5.02083	3.88177	97.7071	109.726	110.661	110.211	121.052	130.195	102.695	115.752	113.57	104.634	95.3865	100.79	110.072	95.1787
	5.03125	3.96661	97.811	109.83	110.799	110.314	121.155	130.299	102.799	115.856	113.674	104.773	95.5251	100.894	110.176	95.3173
	5.04167	4.03025	97.9496	109.968	110.938	110.453	121.329	130.438	102.972	116.029	113.813	104.911	95.6636	101.032	110.314	95.4904
	5.05208	4.09388	98.0535	110.107	111.076	110.592	121.467	130.611	103.11	116.203	113.951	105.085	95.8368	101.171	110.488	95.629
	5.0625	4.15752	98.192	110.245	111.25	110.73	121.606	130.75	103.283	116.341	114.09	105.258	95.9753	101.309	110.626	95.8022
	5.07292	4.24237	98.2613	110.349	111.354	110.834	121.744	130.888	103.387	116.48	114.228	105.362	96.1139	101.413	110.73	95.9407
	5.08333	4.306	98.3998	110.522	111.492	110.973	121.883	131.027	103.526	116.653	114.367	105.535	96.2524	101.552	110.869	96.1139
	5.09375	4.36964	98.5037	110.661	111.665	111.111	122.056	131.165	103.699	116.791	114.505	105.708	96.4256	101.725	111.007	96.2871
	5.10417	4.43327	98.6423	110.799	111.804	111.25	122.195	131.304	103.838	116.965	114.644	105.846	96.5988	101.863	111.18	96.4256
	5.11458	4.51812	98.7116	110.903	111.942	111.354	122.333	131.408	103.976	117.103	114.748	105.985	96.7027	102.002	111.284	96.5641
	5.125	4.58176	98.8501	111.076	112.081	111.492	122.472	131.581	104.115	117.242	114.886	106.158	96.8759	102.14	111.423	96.7373
	5.13542	4.64539	98.954	111.215	112.219	111.631	122.645	131.719	104.253	117.415	115.06	106.297	97.0144	102.279	111.561	96.9105
	5.14583	4.70903	99.0925	111.354	112.393	111.769	122.783	131.858	104.357	117.553	115.198	106.47	97.1876	102.452	111.735	97.049
	5.15625	4.79387	99.1618	111.457	112.497	111.873	122.922	131.962	104.461	117.623	115.302	106.608	97.2915	102.556	111.838	97.1183
	5.16667	4.85751	99.3004	111.596	112.67	112.012	123.06	132.1	104.565	117.761	115.441	106.747	97.43	102.729	111.977	97.2569
	5.17708	4.92115	99.4043	111.769	112.808	112.185	123.234	132.239	104.669	117.9	115.579	106.886	97.5686	102.868	112.116	97.3954
	5.1875	5.00599	99.5082	111.873	112.912	112.289	123.337	132.343	104.773	118.004	115.718	106.989	97.6378	102.972	112.254	97.4647
	5.19792	5.06963	99.6121	112.012	113.085	112.393	123.511	132.516	104.877	118.142	115.856	107.128	97.7764	103.145	112.393	97.6032
	5.20833	5.13326	99.716	112.15	113.224	112.531	123.649	132.654	105.015	118.281	115.995	107.232	97.8803	103.283	112.531	97.7418
	5.21875	5.1969	99.8199	112.219	113.328	112.67	123.753	132.758	105.119	118.419	116.133	107.37	98.0188	103.387	112.67	97.8457
	5.22917	5.23932	99.9584	112.358	113.466	112.808	123.892	132.932	105.292	118.592	116.306	107.544	98.1574	103.561	112.878	98.0188
	5.23958	5.28175	100.097	112.497	113.605	112.981	124.065	133.07	105.431	118.766	116.48	107.717	98.2959	103.734	113.051	98.192
	5.25	5.32417	100.236	112.635	113.743	113.155	124.203	133.243	105.604	118.939	116.653	107.89	98.4691	103.907	113.189	98.3306
	5.26042	5.36659	100.374	112.739	113.882	113.293	124.342	133.382	105.743	119.112	116.791	108.063	98.6076	104.045	113.328	98.5037
	5.27083	5.40902	100.513	112.878	114.021	113.466	124.48	133.555	105.881	119.285	116.965	108.202	98.7808	104.219	113.501	98.6769
	5.28125	5.45144	100.651	113.016	114.124	113.64	124.654	133.694	106.054	119.424	117.103	108.375	98.9194	104.392	113.64	98.8501
	5.29167	5.51508	100.755	113.12	114.228	113.778	124.758	133.832	106.158	119.562	117.207	108.513	99.0579	104.53	113.743	98.954
	5.30208	5.5575	100.894	113.224	114.367	113.917	124.896	133.971	106.331	119.735	117.38	108.687	99.1965	104.669	113.882	99.1272
	5.3125	5.59992	101.032	113.362	114.505	114.09	125.035	134.144	106.47	119.874	117.519	108.86	99.335	104.842	114.021	99.2657
	5.32292	5.64235	101.171	113.501	114.644	114.263	125.208	134.282	106.643	120.047	117.692	108.998	99.5082	105.015	114.194	99.4389
	5.33333	5.68477	101.309	113.605	114.782	114.401	125.346	134.456	106.782	120.186	117.83	109.137	99.6467	105.188	114.332	99.6121
	5.34375	5.72719	101.448	113.743	114.921	114.575	125.485	134.594	106.92	120.359	117.969	109.31	99.7853	105.327	114.471	99.7506
	5.35417	5.76962	101.586	113.882	115.06	114.713	125.623	134.733	107.093	120.532	118.142	109.449	99.9584	105.5	114.609	99.9238
	5.36458	5.81204	101.725	114.021	115.198	114.852	125.797	134.906	107.232	120.671	118.281	109.587	100.097	105.639	114.748	100.062
	5.375	5.85447	101.898	114.124	115.337	114.99	125.97	135.079	107.405	120.844	118.454	109.76	100.236	105.812	114.921	100.236
	5.38542	5.89689	102.037	114.298	115.475	115.129	126.108	135.218	107.544	121.017	118.592	109.899	100.374	105.95	115.06	100.374
	5.39583	5.93931	102.21	114.436	115.648	115.267	126.282	135.391	107.717	121.155	118.731	110.037	100.547	106.089	115.198	100.547
	5.40625	5.98174	102.348	114.609	115.822	115.371	126.455	135.529	107.855	121.329	118.904	110.211	100.686	106.262	115.337	100.72
	5.41667	6.04537	102.452	114.748	115.925	115.475	126.559	135.668	107.994	121.467	119.008	110.314	100.79	106.366	115.475	100.824
	5.42708	6.0878	102.625	114.886	116.099	115.614	126.732	135.841	108.132	121.606	119.181	110.453	100.928	106.539	115.648	100.998
	5.4375	6.13022	102.764	115.06	116.272	115.752	126.87	135.979	108.271	121.779	119.32	110.626	101.101	106.678	115.787	101.136
	5.44792	6.17264	102.937	115.198	116.445	115.891	127.044	136.153	108.444	121.917	119.458	110.765	101.24	106.851	115.96	101.309
	5.45833	6.21507	103.076	115.371	116.584	116.029	127.217	136.291	108.583	122.091	119.631	110.903	101.378	106.989	116.133	101.482
	5.46875	6.25749	103.214	115.544	116.757	116.168	127.355	136.464	108.756	122.229	119.77	111.076	101.517	107.128	116.306	101.621
	5.47917	6.29991	103.387	115.683	116.93	116.306	127.528	136.638	108.894	122.402	119.943	111.25	101.69	107.301	116.445	101.794
	5.48958	6.34234	103.526	115.856	117.068	116.445	127.702	136.776	109.033	122.541	120.082	111.423	101.829	107.44	116.618	101.933
	5.5	6.38476	103.699	116.029	117.242	116.584	127.84	136.949	109.206	122.714	120.22	111.596	102.002	107.613	116.791	102.106
	5.51042	6.42719	103.838	116.168	117.415	116.757	128.013	137.122	109.345	122.887	120.393	111.769	102.175	107.786	116.93	102.279
	5.52083	6.46961	103.976	116.341	117.588	116.93	128.186	137.296	109.518	123.026	120.532	111.942	102.314	107.959	117.103	102.418
	5.53125	6.51203	104.115	116.48	117.727	117.103	128.325	137.469	109.656	123.199	120.705	112.116	102.487	108.132	117.276	102.591
	5.54167	6.57567	104.219	116.618	117.865	117.242	128.464	137.607	109.76	123.303	120.809	112.254	102.591	108.271	117.415	102.729
	5.55208	6.61809	104.392	116.757	118.038	117.415	128.637	137.781	109.933	123.476	120.982	112.427	102.764	108.444	117.553	102.868
	5.5625	6.66052	104.53	116.93	118.177	117.588	128.775	137.954	110.072	123.615	121.155	112.6	102.937	108.617	117.727	103.041
	5.57292	6.70294	104.669	117.068	118.35	117.761	128.948	138.127	110.211	123.788	121.329	112.774	103.076	108.825	117.9	103.18
	5.58333	6.74536	104.807	117.242	118.523	117.934	129.087	138.3	110.384	123.961	121.536	112.912	103.249	108.998	118.073	103.353
	5.59375	6.78779	104.946	117.38	118.696	118.108	129.26	138.508	110.557	124.134	121.71	113.085	103.422	109.172	118.246	103.526
	5.60417	6.83021	105.085	117.553	118.835	118.281	129.433	138.681	110.73	124.342	121.883	113.259	103.561	109.345	118.419	103.699
	5.61458	6.87263	105.258	117.692	119.008	118.454	129.572	138.854	110.903	124.515	122.056	113.432	103.734	109.518	118.592	103.907
	5.625	6.91506	105.396	117.865	119.181	118.627	129.745	139.027	111.076	124.688	122.229	113.605	103.907	109.691	118.731	104.08
	5.63542	6.95748	105.535	118.004	119.354	118.8	129.918	139.201	111.25	124.861	122.402	113.778	104.045	109.899	118.904	104.288
	5.64583	6.9999	105.673	118.177	119.493	118.973	130.057	139.374	111.457	125.035	122.576	113.951	104.253	110.072	119.077	104.461
	5.65625	7.04233	105.812	118.315	119.666	119.112	130.23	139.547	111.631	125.242	122.783	114.124	104.426	110.245	119.25	104.669
	5.66667	7.10596	105.916	118.454	119.805	119.25	130.369	139.72	111.769	125.381	122.922	114.263	104.6	110.384	119.389	104.807
	5.67708	7.14839	106.089	118.592	119.978	119.424	130.542	139.893	111.942	125.554	123.095	114.436	104.773	110.557	119.562	105.015
	5.6875	7.19081	106.262	118.8	120.151	119.562	130.715	140.067	112.116	125.727	123.268	114.609	104.981	110.73	119.735	105.188
	5.69792	7.23323	106.435	118.973	120.324	119.735	130.888	140.24	112.289	125.935	123.441	114.782	105.154	110.903	119.909	105.396
	5.70833	7.27566	106.574	119.147	120.532	119.909	131.061	140.413	112.497	126.108	123.649	114.956	105.362	111.076	120.082	105.569
	5.71875	7.31808	106.747	119.32	120.705	120.047	131.234	140.586	112.67	126.282	123.822	115.129	105.535	111.25	120.255	105.777
	5.72917	7.36051	106.92	119.493	120.878	120.22	131.373	140.759	112.843	126.489	123.996	115.302	105.708	111.423	120.428	105.95
	5.73958	7.40293	107.093	119.666	121.052	120.393	131.546	140.967	113.016	126.663	124.169	115.475	105.916	111.596	120.601	106.158
	5.75	7.44535	107.267	119.874	121.225	120.567	131.719	141.14	113.189	126.87	124.342	115.683	106.089	111.769	120.809	106.366
	5.76042	7.48778	107.44	120.047	121.433	120.705	131.892	141.313	113.397	127.044	124.55	115.856	106.297	111.942	120.982	106.539
	5.77083	7.5302	107.578	120.22	121.606	120.878	132.066	141.487	113.57	127.251	124.723	116.064	106.47	112.116	121.155	106.747
	5.78125	7.57262	107.751	120.393	121.779	121.052	132.239	141.694	113.743	127.459	124.896	116.272	106.678	112.289	121.329	106.955
	5.79167	7.63626	107.89	120.532	121.917	121.19	132.377	141.833	113.882	127.598	125.035	116.445	106.851	112.462	121.467	107.093
	5.80208	7.67868	108.063	120.705	122.091	121.363	132.551	142.041	114.09	127.805	125.208	116.618	107.024	112.67	121.675	107.301
	5.8125	7.72111	108.236	120.878	122.298	121.536	132.724	142.249	114.263	127.979	125.416	116.826	107.232	112.843	121.848	107.509
	5.82292	7.76353	108.41	121.052	122.472	121.744	132.932	142.422	114.436	128.186	125.589	117.034	107.44	113.051	122.021	107.682
	5.83333	7.82717	108.513	121.19	122.61	121.883	133.07	142.595	114.575	128.325	125.762	117.207	107.578	113.224	122.16	107.855
	5.84375	7.8908	108.652	121.294	122.749	122.021	133.209	142.768	114.713	128.498	125.901	117.346	107.751	113.397	122.333	108.029
	5.85417	7.95444	108.756	121.433	122.922	122.195	133.382	142.907	114.886	128.637	126.039	117.519	107.925	113.536	122.472	108.202
	5.86458	8.01807	108.894	121.571	123.06	122.333	133.52	143.08	115.025	128.81	126.212	117.692	108.063	113.709	122.645	108.34
	5.875	8.08171	109.033	121.675	123.199	122.472	133.659	143.253	115.163	128.983	126.351	117.83	108.236	113.882	122.783	108.513
	5.88542	8.14534	109.137	121.814	123.372	122.61	133.797	143.392	115.302	129.122	126.524	118.004	108.41	114.021	122.956	108.687
	5.89583	8.20898	109.275	121.952	123.511	122.783	133.971	143.565	115.441	129.295	126.663	118.142	108.583	114.194	123.13	108.825
	5.90625	8.27261	109.379	122.056	123.649	122.922	134.109	143.703	115.579	129.468	126.836	118.315	108.721	114.367	123.268	108.998
	5.91667	8.33625	109.518	122.195	123.788	123.06	134.248	143.842	115.718	129.607	126.974	118.454	108.894	114.54	123.441	109.172
	5.92708	8.39989	109.656	122.333	123.961	123.234	134.421	144.015	115.856	129.78	127.147	118.627	109.068	114.679	123.58	109.31
	5.9375	8.46352	109.76	122.437	124.099	123.372	134.559	144.154	115.995	129.918	127.286	118.766	109.206	114.852	123.753	109.483
	5.94792	8.50594	109.933	122.61	124.273	123.58	134.733	144.327	116.168	130.126	127.494	118.973	109.414	115.025	123.926	109.691
	5.95833	8.56958	110.072	122.783	124.446	123.718	134.906	144.465	116.306	130.299	127.667	119.112	109.587	115.198	124.099	109.83
	5.96875	8.63322	110.211	122.956	124.584	123.857	135.044	144.638	116.445	130.472	127.84	119.285	109.726	115.371	124.273	110.003
	5.97917	8.69685	110.349	123.13	124.758	124.03	135.218	144.777	116.584	130.68	127.979	119.424	109.899	115.51	124.48	110.176
	5.98958	8.76049	110.522	123.303	124.896	124.169	135.356	144.915	116.722	130.853	128.152	119.597	110.072	115.683	124.654	110.314
	6	8.82412	110.695	123.476	125.069	124.307	135.529	145.054	116.861	131.061	128.325	119.735	110.245	115.856	124.827	110.488
	6.01042	8.88776	110.869	123.649	125.242	124.48	135.668	145.227	117.034	131.234	128.498	119.943	110.384	115.995	125.035	110.661
	6.02083	8.95139	111.042	123.822	125.381	124.619	135.841	145.366	117.207	131.442	128.671	120.151	110.557	116.168	125.208	110.834
	6.03125	9.01503	111.215	123.996	125.554	124.792	135.979	145.504	117.38	131.615	128.845	120.359	110.73	116.306	125.381	110.973
	6.04167	9.07866	111.388	124.169	125.693	124.931	136.153	145.677	117.553	131.823	129.018	120.532	110.903	116.48	125.589	111.146
	6.05208	9.1423	111.527	124.342	125.866	125.104	136.291	145.851	117.761	131.996	129.191	120.74	111.042	116.687	125.762	111.319
	6.0625	9.20594	111.7	124.515	126.004	125.277	136.464	146.024	117.934	132.204	129.364	120.948	111.215	116.861	125.935	111.492
	6.07292	9.26957	111.873	124.654	126.178	125.45	136.638	146.197	118.108	132.377	129.503	121.121	111.388	117.034	126.143	111.631
	6.08333	9.33321	112.046	124.827	126.351	125.623	136.811	146.37	118.315	132.551	129.676	121.329	111.561	117.242	126.316	111.804
	6.09375	9.39684	112.219	125	126.489	125.797	136.984	146.543	118.489	132.724	129.849	121.536	111.735	117.415	126.489	111.977
	6.10417	9.43927	112.393	125.208	126.697	126.004	137.192	146.751	118.696	132.932	130.022	121.779	111.942	117.623	126.663	112.185
	6.11458	9.5029	112.531	125.346	126.87	126.178	137.365	146.924	118.904	133.105	130.195	121.952	112.081	117.83	126.836	112.358
	6.125	9.56654	112.704	125.52	127.044	126.351	137.503	147.098	119.077	133.243	130.369	122.125	112.254	118.004	127.009	112.497
	6.13542	9.63017	112.843	125.693	127.182	126.524	137.677	147.271	119.216	133.416	130.507	122.264	112.427	118.177	127.182	112.67
	6.14583	9.69381	112.981	125.831	127.355	126.697	137.85	147.444	119.354	133.59	130.68	122.437	112.6	118.385	127.355	112.843
	6.15625	9.75744	113.155	126.004	127.528	126.87	138.023	147.617	119.493	133.763	130.853	122.576	112.774	118.558	127.528	113.016
	6.16667	9.82108	113.293	126.178	127.667	127.044	138.196	147.756	119.631	133.936	130.992	122.749	112.912	118.696	127.667	113.189
	6.17708	9.88471	113.432	126.316	127.84	127.182	138.369	147.929	119.805	134.109	131.165	122.887	113.085	118.869	127.84	113.328
	6.1875	9.94835	113.605	126.489	128.013	127.321	138.508	148.067	119.943	134.248	131.338	123.06	113.224	119.043	128.013	113.501
	6.19792	10.012	113.743	126.663	128.152	127.459	138.681	148.241	120.082	134.421	131.477	123.234	113.397	119.181	128.186	113.674
	6.20833	10.0756	113.882	126.801	128.29	127.598	138.82	148.379	120.22	134.594	131.65	123.372	113.536	119.354	128.325	113.847
	6.21875	10.1393	114.055	126.94	128.429	127.771	138.958	148.552	120.393	134.733	131.789	123.545	113.709	119.493	128.498	114.021
	6.22917	10.2029	114.194	127.078	128.602	127.909	139.131	148.691	120.532	134.906	131.962	123.684	113.847	119.666	128.637	114.194
	6.23958	10.2453	114.332	127.251	128.775	128.083	139.305	148.899	120.705	135.079	132.135	123.892	114.055	119.839	128.845	114.367
	6.25	10.309	114.471	127.39	128.914	128.221	139.478	149.037	120.844	135.252	132.308	124.03	114.194	120.012	128.983	114.54
	6.26042	10.3514	114.644	127.563	129.087	128.394	139.651	149.245	121.017	135.425	132.481	124.238	114.401	120.186	129.156	114.713
	6.27083	10.415	114.748	127.702	129.226	128.533	139.789	149.383	121.155	135.599	132.654	124.377	114.54	120.359	129.329	114.886
	6.28125	10.4574	114.921	127.875	129.399	128.741	139.997	149.557	121.329	135.772	132.828	124.584	114.748	120.532	129.503	115.094
	6.29167	10.4999	115.094	128.048	129.572	128.914	140.17	149.73	121.502	135.979	133.035	124.758	114.921	120.74	129.71	115.267
	6.30208	10.5635	115.198	128.186	129.745	129.052	140.309	149.903	121.64	136.118	133.209	124.896	115.094	120.878	129.849	115.441
	6.3125	10.6059	115.371	128.36	129.918	129.226	140.482	150.076	121.814	136.291	133.382	125.104	115.267	121.052	130.022	115.614
	6.32292	10.6483	115.544	128.533	130.091	129.399	140.655	150.249	121.987	136.499	133.555	125.277	115.475	121.259	130.23	115.822
	6.33333	10.712	115.683	128.671	130.23	129.503	140.794	150.388	122.125	136.638	133.694	125.45	115.614	121.398	130.369	115.995
	6.34375	10.7544	115.822	128.845	130.403	129.676	140.967	150.561	122.298	136.811	133.867	125.623	115.822	121.571	130.542	116.168
	6.35417	10.7968	115.995	129.018	130.611	129.849	141.14	150.769	122.437	137.019	134.04	125.831	115.995	121.744	130.715	116.376
	6.36458	10.8605	116.133	129.122	130.75	129.988	141.279	150.907	122.576	137.157	134.178	125.97	116.168	121.917	130.819	116.514
	6.375	10.9029	116.306	129.295	130.923	130.161	141.452	151.081	122.749	137.33	134.352	126.143	116.341	122.091	130.992	116.722
	6.38542	10.9665	116.445	129.433	131.096	130.299	141.59	151.219	122.887	137.469	134.49	126.316	116.514	122.229	131.131	116.861
	6.39583	11.0089	116.618	129.607	131.269	130.472	141.764	151.392	123.06	137.642	134.663	126.489	116.687	122.437	131.304	117.034
	6.40625	11.0514	116.826	129.78	131.442	130.646	141.902	151.6	123.234	137.85	134.837	126.663	116.861	122.61	131.477	117.242
	6.41667	11.115	116.965	129.918	131.615	130.784	142.041	151.739	123.372	137.988	134.975	126.836	117.034	122.749	131.615	117.38
	6.42708	11.1574	117.138	130.057	131.789	130.923	142.214	151.912	123.545	138.162	135.148	127.009	117.242	122.956	131.789	117.553
	6.4375	11.1998	117.346	130.23	131.962	131.096	142.387	152.085	123.753	138.335	135.356	127.182	117.415	123.13	131.962	117.727
	6.44792	11.2635	117.484	130.369	132.135	131.269	142.56	152.258	123.892	138.473	135.495	127.355	117.588	123.268	132.1	117.9
	6.45833	11.3059	117.657	130.542	132.308	131.442	142.733	152.431	124.065	138.681	135.668	127.528	117.761	123.476	132.273	118.073
	6.46875	11.3695	117.83	130.68	132.447	131.581	142.907	152.57	124.203	138.854	135.806	127.667	117.934	123.615	132.412	118.211
	6.47917	11.412	118.004	130.853	132.654	131.789	143.08	152.778	124.377	139.027	135.979	127.875	118.108	123.822	132.62	118.419
	6.48958	11.4544	118.177	131.061	132.828	131.962	143.288	152.951	124.55	139.235	136.187	128.048	118.315	123.996	132.793	118.592
	6.5	11.518	118.315	131.2	132.966	132.1	143.426	153.089	124.688	139.408	136.326	128.221	118.454	124.134	132.966	118.766
	6.51042	11.5604	118.489	131.373	133.174	132.308	143.634	153.263	124.861	139.582	136.499	128.394	118.662	124.342	133.174	118.973
	6.52083	11.6029	118.662	131.581	133.347	132.481	143.842	153.47	125.069	139.789	136.707	128.567	118.835	124.515	133.347	119.181
	6.53125	11.6665	118.8	131.719	133.486	132.62	143.98	153.609	125.208	139.963	136.845	128.741	119.008	124.688	133.52	119.32
	6.54167	11.7089	118.973	131.927	133.694	132.828	144.188	153.817	125.381	140.136	137.019	128.914	119.216	124.861	133.728	119.528
	6.55208	11.7514	119.147	132.1	133.867	133.001	144.361	153.99	125.589	140.344	137.226	129.122	119.389	125.069	133.901	119.735
	6.5625	11.815	119.285	132.239	134.005	133.139	144.534	154.163	125.727	140.517	137.365	129.26	119.562	125.208	134.075	119.909
	6.57292	11.8574	119.458	132.447	134.213	133.347	144.708	154.336	125.935	140.69	137.538	129.433	119.735	125.416	134.282	120.116
	6.58333	11.921	119.597	132.585	134.352	133.486	144.881	154.51	126.074	140.863	137.711	129.607	119.909	125.589	134.421	120.29
	6.59375	11.9635	119.77	132.758	134.559	133.694	145.054	154.683	126.282	141.071	137.884	129.78	120.082	125.762	134.629	120.497
	6.60417	12.0059	119.943	132.966	134.733	133.867	145.262	154.891	126.455	141.279	138.092	129.988	120.29	125.97	134.802	120.705
	6.61458	12.0695	120.082	133.105	134.871	134.04	145.4	155.029	126.628	141.452	138.231	130.126	120.428	126.143	134.975	120.878
	6.625	12.112	120.255	133.278	135.079	134.213	145.608	155.237	126.801	141.625	138.439	130.299	120.636	126.316	135.183	121.086
	6.63542	12.1544	120.428	133.451	135.252	134.421	145.781	155.41	127.009	141.833	138.612	130.507	120.809	126.524	135.356	121.294
	6.64583	12.218	120.567	133.624	135.391	134.559	145.955	155.583	127.147	142.006	138.75	130.68	120.982	126.697	135.529	121.467
	6.65625	12.2604	120.74	133.797	135.599	134.767	146.128	155.756	127.355	142.214	138.958	130.853	121.19	126.87	135.702	121.64
	6.66667	12.3029	120.913	133.971	135.772	134.94	146.336	155.964	127.528	142.422	139.131	131.061	121.363	127.078	135.91	121.848
	6.67708	12.3665	121.052	134.109	135.91	135.114	146.474	156.137	127.667	142.56	139.305	131.234	121.536	127.251	136.049	122.021
	6.6875	12.4089	121.225	134.317	136.118	135.287	146.682	156.345	127.875	142.768	139.478	131.408	121.71	127.424	136.257	122.229
	6.69792	12.4726	121.363	134.456	136.257	135.46	146.855	156.484	128.013	142.941	139.651	131.581	121.883	127.598	136.43	122.402
	6.70833	12.515	121.536	134.629	136.464	135.633	147.028	156.692	128.186	143.149	139.824	131.789	122.056	127.771	136.603	122.61
	6.71875	12.5574	121.71	134.837	136.638	135.841	147.236	156.899	128.394	143.357	140.032	131.962	122.264	127.979	136.811	122.818
	6.72917	12.621	121.848	134.975	136.776	136.014	147.409	157.073	128.533	143.53	140.205	132.135	122.402	128.152	136.949	122.991
	6.73958	12.6635	122.056	135.148	136.949	136.187	147.582	157.246	128.706	143.738	140.413	132.343	122.61	128.325	137.157	123.199
	6.75	12.7059	122.229	135.356	137.157	136.395	147.79	157.454	128.914	143.946	140.621	132.516	122.783	128.533	137.33	123.441
	6.76042	12.7695	122.368	135.495	137.296	136.534	147.963	157.627	129.052	144.119	140.794	132.724	122.956	128.706	137.503	123.615
	6.77083	12.8332	122.506	135.633	137.434	136.707	148.102	157.8	129.191	144.257	140.967	132.897	123.13	128.845	137.642	123.822
	6.78125	12.8968	122.645	135.806	137.607	136.88	148.275	157.973	129.364	144.431	141.175	133.07	123.268	129.018	137.815	123.996
	6.79167	12.9392	122.818	135.979	137.781	137.053	148.448	158.181	129.537	144.638	141.383	133.278	123.476	129.226	137.988	124.238
	6.80208	13.0029	122.956	136.118	137.919	137.226	148.622	158.354	129.71	144.812	141.556	133.451	123.649	129.399	138.127	124.411
	6.8125	13.0665	123.13	136.291	138.092	137.4	148.795	158.527	129.884	144.985	141.729	133.624	123.822	129.572	138.3	124.619
	6.82292	13.1301	123.268	136.43	138.231	137.573	148.968	158.7	130.057	145.158	141.902	133.797	123.996	129.745	138.439	124.792
	6.83333	13.1938	123.407	136.603	138.369	137.746	149.141	158.874	130.23	145.366	142.075	133.971	124.203	129.918	138.612	125
	6.84375	13.2362	123.58	136.776	138.577	137.954	149.349	159.081	130.438	145.574	142.318	134.178	124.411	130.126	138.82	125.208
	6.85417	13.2998	123.753	136.949	138.716	138.127	149.557	159.255	130.611	145.747	142.491	134.352	124.584	130.334	138.993	125.381
	6.86458	13.3635	123.892	137.088	138.889	138.3	149.73	159.428	130.75	145.955	142.699	134.559	124.792	130.507	139.166	125.589
	6.875	13.4271	124.03	137.261	139.062	138.508	149.903	159.601	130.923	146.128	142.872	134.733	124.965	130.68	139.339	125.762
	6.88542	13.4907	124.169	137.434	139.201	138.681	150.076	159.774	131.096	146.301	143.08	134.94	125.139	130.853	139.547	125.935
	6.89583	13.5331	124.377	137.642	139.408	138.889	150.284	159.982	131.304	146.543	143.288	135.183	125.381	131.061	139.755	126.143
	6.90625	13.5968	124.515	137.815	139.582	139.062	150.492	160.155	131.477	146.717	143.495	135.356	125.554	131.234	139.928	126.316
	6.91667	13.6604	124.688	137.988	139.72	139.235	150.665	160.328	131.685	146.924	143.669	135.564	125.762	131.442	140.101	126.524
	6.92708	13.7241	124.861	138.162	139.893	139.443	150.838	160.502	131.858	147.098	143.876	135.772	125.97	131.615	140.274	126.697
	6.9375	13.7877	125.035	138.335	140.067	139.582	151.011	160.64	132.066	147.271	144.05	135.945	126.143	131.823	140.447	126.87
	6.94792	13.8301	125.242	138.543	140.24	139.789	151.219	160.848	132.273	147.513	144.257	136.187	126.385	132.066	140.69	127.078
	6.95833	13.8937	125.416	138.716	140.413	139.963	151.358	161.021	132.481	147.686	144.431	136.395	126.593	132.239	140.863	127.251
	6.96875	13.9574	125.589	138.889	140.586	140.136	151.531	161.194	132.654	147.86	144.569	136.603	126.801	132.447	141.071	127.459
	6.97917	14.021	125.762	139.027	140.759	140.309	151.704	161.367	132.862	148.067	144.742	136.776	127.009	132.654	141.244	127.632
	6.98958	14.0847	125.97	139.201	140.932	140.447	151.877	161.541	133.07	148.241	144.915	136.949	127.217	132.828	141.452	127.84
	7	14.1271	126.178	139.408	141.14	140.655	152.085	161.714	133.278	148.448	145.123	137.157	127.459	133.07	141.66	128.048
	7.01042	14.1907	126.351	139.547	141.313	140.828	152.258	161.887	133.486	148.656	145.296	137.33	127.667	133.278	141.868	128.256
	7.02083	14.2544	126.524	139.72	141.452	141.002	152.397	162.06	133.659	148.829	145.47	137.469	127.84	133.451	142.041	128.429
	7.03125	14.318	126.663	139.893	141.625	141.175	152.57	162.233	133.797	149.002	145.608	137.642	128.013	133.624	142.249	128.637
	7.04167	14.3816	126.801	140.032	141.798	141.313	152.743	162.406	133.971	149.21	145.781	137.815	128.186	133.797	142.422	128.845
	7.05208	14.424	127.009	140.24	142.006	141.521	152.951	162.614	134.144	149.418	145.989	138.023	128.394	133.971	142.664	129.052
	7.0625	14.4877	127.147	140.413	142.179	141.694	153.124	162.787	134.317	149.591	146.162	138.196	128.533	134.144	142.872	129.26
	7.07292	14.5513	127.321	140.586	142.352	141.868	153.297	162.995	134.456	149.799	146.336	138.369	128.706	134.317	143.011	129.433
	7.08333	14.615	127.459	140.725	142.526	142.075	153.47	163.168	134.629	149.972	146.474	138.543	128.879	134.49	143.184	129.607
	7.09375	14.6574	127.632	140.932	142.733	142.283	153.678	163.376	134.802	150.18	146.682	138.75	129.087	134.663	143.392	129.814
	7.10417	14.721	127.805	141.106	142.907	142.456	153.851	163.549	134.975	150.388	146.855	138.924	129.226	134.837	143.53	129.988
	7.11458	14.7846	127.944	141.279	143.08	142.63	154.059	163.723	135.114	150.561	147.028	139.097	129.399	135.01	143.703	130.161
	7.125	14.8483	128.117	141.452	143.253	142.803	154.232	163.896	135.287	150.769	147.201	139.27	129.572	135.183	143.876	130.334
	7.13542	14.9119	128.256	141.59	143.426	142.976	154.406	164.069	135.425	150.942	147.34	139.443	129.71	135.356	144.015	130.507
	7.14583	14.9543	128.429	141.798	143.634	143.184	154.613	164.277	135.633	151.15	147.548	139.651	129.918	135.564	144.223	130.715
	7.15625	15.018	128.602	141.971	143.807	143.357	154.787	164.45	135.772	151.323	147.721	139.824	130.091	135.737	144.361	130.888
	7.16667	15.0816	128.741	142.145	143.98	143.53	154.96	164.623	135.945	151.496	147.894	140.032	130.265	135.91	144.534	131.096
	7.17708	15.1452	128.879	142.318	144.154	143.703	155.133	164.796	136.083	151.635	148.033	140.205	130.438	136.118	144.708	131.269
	7.1875	15.1877	129.052	142.526	144.361	143.876	155.306	165.004	136.291	151.843	148.241	140.413	130.646	136.326	144.881	131.477
	7.19792	15.2513	129.226	142.699	144.534	144.05	155.479	165.212	136.43	151.981	148.414	140.586	130.819	136.499	145.054	131.615
	7.20833	15.2937	129.399	142.872	144.708	144.257	155.687	165.42	136.638	152.189	148.622	140.794	131.027	136.707	145.262	131.823
	7.21875	15.3362	129.572	143.045	144.881	144.465	155.895	165.628	136.811	152.362	148.795	141.002	131.234	136.949	145.435	132.031
	7.22917	15.3786	129.745	143.218	145.054	144.638	156.068	165.835	137.019	152.57	149.002	141.209	131.442	137.157	145.643	132.204
	7.23958	15.421	129.918	143.357	145.227	144.846	156.276	166.009	137.192	152.778	149.21	141.417	131.65	137.365	145.851	132.412
	7.25	15.4634	130.126	143.53	145.4	145.054	156.484	166.182	137.4	152.951	149.418	141.625	131.858	137.573	146.058	132.585
	7.26042	15.5058	130.299	143.703	145.574	145.262	156.692	166.355	137.573	153.159	149.626	141.833	132.066	137.781	146.232	132.793
	7.27083	15.5695	130.438	143.807	145.712	145.4	156.865	166.528	137.711	153.297	149.764	142.006	132.204	137.919	146.405	132.966
	7.28125	15.6119	130.611	143.98	145.885	145.608	157.038	166.701	137.884	153.47	149.972	142.214	132.412	138.127	146.613	133.139
	7.29167	15.6543	130.784	144.119	146.058	145.781	157.211	166.874	138.058	153.644	150.18	142.422	132.585	138.3	146.786	133.347
	7.30208	15.6968	130.923	144.292	146.232	145.955	157.384	167.048	138.231	153.851	150.353	142.595	132.758	138.508	146.994	133.52
	7.3125	15.7392	131.096	144.465	146.405	146.093	157.557	167.221	138.404	154.025	150.561	142.803	132.932	138.681	147.167	133.728
	7.32292	15.7816	131.269	144.604	146.578	146.266	157.731	167.394	138.577	154.198	150.734	143.011	133.105	138.854	147.34	133.901
	7.33333	15.824	131.408	144.777	146.751	146.439	157.869	167.567	138.75	154.371	150.907	143.184	133.313	139.062	147.479	134.075
	7.34375	15.8665	131.581	144.915	146.959	146.613	158.042	167.74	138.924	154.544	151.115	143.357	133.486	139.235	147.652	134.248
	7.35417	15.9301	131.685	145.089	147.098	146.751	158.181	167.914	139.062	154.683	151.254	143.495	133.624	139.408	147.79	134.386
	7.36458	15.9725	131.858	145.262	147.271	146.924	158.354	168.087	139.235	154.856	151.462	143.669	133.797	139.582	147.963	134.594
	7.375	16.0149	132.031	145.47	147.444	147.063	158.527	168.26	139.408	155.029	151.635	143.842	134.005	139.789	148.102	134.767
	7.38542	16.0574	132.17	145.643	147.652	147.236	158.7	168.433	139.582	155.237	151.808	144.015	134.178	139.928	148.275	134.94
	7.39583	16.0998	132.343	145.816	147.825	147.409	158.874	168.606	139.755	155.41	152.016	144.188	134.352	140.101	148.448	135.114
	7.40625	16.1422	132.481	146.024	147.998	147.582	159.012	168.779	139.928	155.583	152.189	144.361	134.525	140.274	148.587	135.287
	7.41667	16.1846	132.654	146.197	148.171	147.756	159.22	168.953	140.101	155.756	152.362	144.534	134.698	140.447	148.76	135.46
	7.42708	16.2483	132.793	146.37	148.344	147.929	159.359	169.091	140.24	155.895	152.501	144.673	134.837	140.586	148.899	135.599
	7.4375	16.2907	132.966	146.543	148.518	148.102	159.566	169.264	140.413	156.068	152.674	144.846	135.01	140.725	149.072	135.772
	7.44792	16.3331	133.139	146.751	148.691	148.31	159.74	169.438	140.586	156.241	152.847	145.019	135.218	140.898	149.21	135.945
	7.45833	16.3755	133.347	146.924	148.864	148.483	159.947	169.611	140.759	156.415	153.02	145.227	135.391	141.071	149.418	136.153
	7.46875	16.418	133.52	147.132	149.037	148.691	160.121	169.784	140.932	156.588	153.193	145.4	135.564	141.244	149.591	136.326
	7.47917	16.4604	133.694	147.305	149.245	148.864	160.328	169.957	141.106	156.761	153.367	145.574	135.737	141.383	149.764	136.499
	7.48958	16.5028	133.867	147.479	149.418	149.072	160.536	170.13	141.279	156.969	153.54	145.781	135.91	141.556	149.938	136.707
	7.5	16.5452	134.04	147.652	149.591	149.245	160.709	170.303	141.452	157.142	153.678	145.955	136.083	141.729	150.111	136.88
	7.51042	16.6089	134.178	147.79	149.73	149.418	160.883	170.442	141.556	157.28	153.817	146.093	136.222	141.868	150.249	137.019
	7.52083	16.6513	134.386	147.963	149.903	149.626	161.056	170.615	141.729	157.454	153.99	146.301	136.395	142.041	150.457	137.192
	7.53125	16.6937	134.559	148.171	150.076	149.799	161.264	170.788	141.902	157.627	154.163	146.474	136.603	142.214	150.63	137.4
	7.54167	16.7361	134.733	148.344	150.249	150.007	161.437	170.961	142.075	157.8	154.336	146.647	136.776	142.422	150.804	137.573
	7.55208	16.7786	134.906	148.518	150.423	150.18	161.644	171.135	142.249	158.008	154.51	146.855	136.984	142.595	150.977	137.746
	7.5625	16.821	135.079	148.691	150.63	150.353	161.818	171.308	142.422	158.181	154.683	147.028	137.157	142.803	151.15	137.954
	7.57292	16.8634	135.252	148.864	150.804	150.561	161.991	171.481	142.63	158.354	154.856	147.201	137.365	142.976	151.323	138.127
	7.58333	16.927	135.391	149.037	150.942	150.7	162.164	171.654	142.768	158.527	154.994	147.375	137.538	143.149	151.496	138.3
	7.59375	16.9695	135.564	149.21	151.115	150.873	162.337	171.827	142.941	158.7	155.202	147.548	137.711	143.322	151.669	138.473
	7.60417	17.0119	135.737	149.383	151.288	151.046	162.545	172.001	143.114	158.874	155.375	147.756	137.919	143.53	151.843	138.681
	7.61458	17.0543	135.91	149.557	151.462	151.254	162.718	172.174	143.288	159.081	155.549	147.929	138.092	143.703	152.016	138.854
	7.625	17.0967	136.083	149.764	151.669	151.427	162.891	172.347	143.461	159.255	155.756	148.137	138.3	143.911	152.224	139.062
	7.63542	17.1392	136.257	149.938	151.843	151.6	163.099	172.555	143.634	159.428	155.93	148.31	138.473	144.084	152.397	139.27
	7.64583	17.1816	136.43	150.111	152.016	151.808	163.272	172.728	143.807	159.601	156.103	148.518	138.681	144.292	152.57	139.443
	7.65625	17.2452	136.568	150.249	152.154	151.947	163.411	172.901	143.98	159.774	156.276	148.656	138.82	144.431	152.743	139.616
	7.66667	17.2876	136.741	150.457	152.362	152.12	163.619	173.074	144.154	159.947	156.449	148.864	139.027	144.638	152.916	139.789
	7.67708	17.3301	136.915	150.63	152.535	152.293	163.792	173.282	144.327	160.155	156.622	149.037	139.201	144.812	153.089	139.997
	7.6875	17.3725	137.088	150.804	152.709	152.501	163.965	173.455	144.5	160.328	156.83	149.245	139.408	145.019	153.263	140.205
	7.69792	17.4149	137.261	150.977	152.882	152.674	164.138	173.628	144.708	160.536	157.038	149.418	139.616	145.227	153.47	140.378
	7.70833	17.4573	137.434	151.185	153.055	152.847	164.311	173.836	144.881	160.744	157.246	149.626	139.789	145.4	153.678	140.586
	7.71875	17.4998	137.607	151.358	153.263	153.02	164.485	174.009	145.054	160.917	157.454	149.799	139.997	145.608	153.886	140.794
	7.72917	17.5422	137.815	151.531	153.436	153.193	164.658	174.217	145.262	161.125	157.661	150.007	140.17	145.781	154.094	141.002
	7.73958	17.6058	137.954	151.669	153.609	153.332	164.831	174.356	145.4	161.264	157.835	150.18	140.344	145.955	154.302	141.175
	7.75	17.6482	138.127	151.877	153.817	153.505	165.004	174.564	145.574	161.471	158.042	150.353	140.517	146.128	154.51	141.383
	7.76042	17.6907	138.3	152.05	153.99	153.678	165.177	174.771	145.747	161.644	158.25	150.561	140.725	146.336	154.717	141.59
	7.77083	17.7543	138.473	152.189	154.163	153.817	165.316	174.945	145.92	161.818	158.423	150.7	140.898	146.509	154.891	141.764
	7.78125	17.7967	138.646	152.362	154.371	154.025	165.489	175.152	146.093	162.025	158.631	150.907	141.106	146.751	155.133	141.971
	7.79167	17.8604	138.785	152.535	154.544	154.163	165.662	175.326	146.232	162.199	158.804	151.046	141.279	146.924	155.306	142.145
	7.80208	17.9028	138.958	152.709	154.717	154.371	165.87	175.533	146.439	162.441	159.012	151.254	141.521	147.132	155.514	142.352
	7.8125	17.9664	139.131	152.847	154.891	154.544	166.043	175.707	146.578	162.614	159.185	151.392	141.694	147.34	155.687	142.526
	7.82292	18.0088	139.339	153.02	155.098	154.752	166.251	175.914	146.786	162.822	159.393	151.6	141.937	147.548	155.93	142.768
	7.83333	18.0725	139.512	153.193	155.237	154.96	166.424	176.088	146.959	162.995	159.566	151.773	142.11	147.721	156.137	142.976
	7.84375	18.1149	139.72	153.367	155.445	155.168	166.632	176.295	147.132	163.238	159.774	152.016	142.318	147.963	156.345	143.184
	7.85417	18.1785	139.893	153.54	155.618	155.341	166.84	176.469	147.305	163.411	159.947	152.224	142.526	148.137	156.553	143.392
	7.86458	18.221	140.101	153.748	155.826	155.549	167.048	176.676	147.479	163.619	160.155	152.431	142.733	148.344	156.761	143.634
	7.875	18.2846	140.274	153.921	155.999	155.722	167.221	176.884	147.652	163.827	160.328	152.639	142.941	148.552	156.969	143.807
	7.88542	18.327	140.482	154.129	156.207	155.93	167.429	177.092	147.825	164.034	160.536	152.882	143.149	148.795	157.211	144.05
	7.89583	18.3907	140.655	154.302	156.38	156.103	167.602	177.265	147.998	164.208	160.709	153.089	143.357	149.002	157.384	144.257
	7.90625	18.4331	140.863	154.51	156.588	156.311	167.844	177.508	148.171	164.45	160.883	153.297	143.565	149.245	157.627	144.465
	7.91667	18.4967	141.036	154.683	156.761	156.518	168.017	177.681	148.344	164.623	161.09	153.505	143.773	149.453	157.835	144.673
	7.92708	18.5391	141.244	154.891	156.969	156.761	168.26	177.889	148.552	164.831	161.298	153.748	143.98	149.695	158.008	144.881
	7.9375	18.6028	141.383	155.064	157.142	156.934	168.468	178.062	148.725	165.004	161.471	153.921	144.188	149.903	158.181	145.089
	7.94792	18.6452	141.59	155.272	157.35	157.177	168.71	178.304	148.968	165.247	161.679	154.129	144.396	150.18	158.389	145.296
	7.95833	18.7088	141.729	155.445	157.488	157.35	168.883	178.477	149.141	165.42	161.887	154.302	144.604	150.388	158.562	145.504
	7.96875	18.7513	141.902	155.618	157.696	157.592	169.126	178.685	149.349	165.628	162.095	154.51	144.812	150.63	158.77	145.712
	7.97917	18.8149	142.041	155.756	157.835	157.765	169.334	178.858	149.522	165.835	162.268	154.683	144.985	150.804	158.908	145.92
	7.98958	18.8573	142.214	155.93	158.042	158.008	169.576	179.066	149.73	166.043	162.476	154.891	145.227	151.011	159.116	146.128
	8	18.921	142.352	156.103	158.181	158.216	169.749	179.239	149.903	166.216	162.684	155.064	145.4	151.185	159.289	146.301
	8.01042	18.9634	142.526	156.276	158.354	158.423	169.957	179.413	150.111	166.424	162.891	155.272	145.608	151.392	159.497	146.543
	8.02083	19.027	142.699	156.415	158.527	158.562	170.096	179.586	150.319	166.597	163.065	155.445	145.781	151.566	159.636	146.717
	8.03125	19.0694	142.872	156.588	158.7	158.735	170.303	179.794	150.526	166.805	163.272	155.653	145.989	151.773	159.843	146.959
	8.04167	19.1331	143.011	156.726	158.874	158.874	170.442	179.967	150.7	166.978	163.446	155.826	146.162	151.947	160.051	147.167
	8.05208	19.1755	143.184	156.934	159.047	159.047	170.615	180.175	150.907	167.186	163.688	156.034	146.405	152.154	160.259	147.375
	8.0625	19.2391	143.357	157.073	159.22	159.185	170.754	180.348	151.081	167.359	163.861	156.207	146.578	152.328	160.432	147.582
	8.07292	19.2816	143.53	157.246	159.393	159.359	170.927	180.556	151.288	167.567	164.069	156.449	146.786	152.535	160.675	147.825
	8.08333	19.3452	143.703	157.384	159.566	159.532	171.1	180.729	151.462	167.74	164.242	156.622	146.959	152.709	160.848	147.998
	8.09375	19.3876	143.876	157.557	159.774	159.705	171.273	180.902	151.669	167.948	164.45	156.865	147.167	152.916	161.09	148.241
	8.10417	19.4512	144.05	157.731	159.913	159.843	171.412	181.075	151.843	168.121	164.623	157.038	147.34	153.124	161.264	148.448
	8.11458	19.4937	144.223	157.904	160.121	160.017	171.585	181.283	152.05	168.329	164.866	157.28	147.548	153.332	161.506	148.656
	8.125	19.5573	144.396	158.042	160.294	160.155	171.723	181.456	152.224	168.502	165.039	157.454	147.721	153.54	161.679	148.864
	8.13542	19.5997	144.569	158.25	160.502	160.328	171.931	181.664	152.431	168.71	165.247	157.696	147.929	153.748	161.922	149.072
	8.14583	19.6634	144.742	158.389	160.675	160.502	172.07	181.837	152.57	168.883	165.385	157.869	148.137	153.955	162.095	149.245
	8.15625	19.7058	144.915	158.562	160.848	160.709	172.278	182.045	152.778	169.091	165.558	158.077	148.344	154.163	162.268	149.418
	8.16667	19.7694	145.089	158.7	161.021	160.848	172.416	182.218	152.916	169.264	165.697	158.25	148.518	154.371	162.441	149.591
	8.17708	19.8119	145.262	158.908	161.229	161.056	172.624	182.426	153.124	169.507	165.905	158.423	148.725	154.579	162.649	149.764
	8.1875	19.8755	145.4	159.047	161.402	161.194	172.763	182.599	153.263	169.68	166.043	158.597	148.899	154.787	162.787	149.903
	8.19792	19.9179	145.574	159.22	161.575	161.402	172.97	182.772	153.436	169.888	166.216	158.77	149.106	154.994	162.995	150.111
	8.20833	19.9815	145.712	159.359	161.714	161.575	173.109	182.911	153.609	170.061	166.355	158.943	149.28	155.133	163.134	150.249
	8.21875	20.024	145.885	159.532	161.887	161.748	173.317	183.119	153.782	170.269	166.563	159.151	149.522	155.306	163.342	150.457
	8.22917	20.0664	146.058	159.705	162.095	161.956	173.49	183.292	153.955	170.407	166.736	159.324	149.661	155.479	163.515	150.63
	8.23958	20.0876	146.301	159.913	162.303	162.164	173.732	183.5	154.198	170.615	166.944	159.566	149.868	155.687	163.757	150.873
	8.25	20.13	146.474	160.086	162.476	162.372	173.94	183.673	154.371	170.754	167.117	159.74	150.042	155.86	163.93	151.046
	8.26042	20.1512	146.682	160.259	162.684	162.58	174.113	183.915	154.579	170.961	167.359	159.982	150.215	156.103	164.173	151.254
	8.27083	20.1937	146.855	160.432	162.857	162.718	174.287	184.088	154.752	171.1	167.498	160.155	150.388	156.276	164.311	151.427
	8.28125	20.2361	147.028	160.605	163.065	162.891	174.425	184.262	154.891	171.273	167.671	160.328	150.561	156.449	164.45	151.6
	8.29167	20.2573	147.236	160.813	163.272	163.065	174.633	184.469	155.064	171.446	167.879	160.502	150.734	156.657	164.658	151.773
	8.30208	20.2997	147.409	160.952	163.446	163.238	174.771	184.643	155.237	171.62	168.052	160.675	150.907	156.83	164.796	151.947
	8.3125	20.3209	147.582	161.16	163.653	163.411	174.979	184.885	155.41	171.793	168.26	160.883	151.115	157.038	164.97	152.154
	8.32292	20.3634	147.756	161.333	163.827	163.584	175.152	185.024	155.549	171.931	168.398	161.021	151.288	157.211	165.108	152.328
	8.33333	20.3846	147.929	161.541	164.034	163.757	175.326	185.231	155.722	172.139	168.606	161.229	151.462	157.419	165.281	152.501
	8.34375	20.427	148.102	161.679	164.208	163.93	175.499	185.37	155.86	172.278	168.779	161.367	151.635	157.557	165.42	152.674
	8.35417	20.4694	148.241	161.852	164.346	164.069	175.637	185.543	155.999	172.451	168.953	161.541	151.808	157.731	165.558	152.847
	8.36458	20.4906	148.448	162.06	164.554	164.277	175.845	185.751	156.172	172.624	169.16	161.714	151.981	157.904	165.732	153.055
	8.375	20.5331	148.587	162.233	164.727	164.45	175.984	185.889	156.345	172.797	169.299	161.887	152.154	158.042	165.87	153.193
	8.38542	20.5543	148.795	162.441	164.9	164.623	176.191	186.097	156.518	173.005	169.507	162.095	152.362	158.25	166.043	153.401
	8.39583	20.5967	148.933	162.614	165.073	164.796	176.365	186.27	156.657	173.178	169.68	162.233	152.535	158.389	166.182	153.574
	8.40625	20.6179	149.141	162.822	165.281	165.004	176.572	186.444	156.83	173.351	169.853	162.441	152.743	158.597	166.355	153.782
	8.41667	20.6603	149.28	162.961	165.454	165.177	176.746	186.617	156.969	173.525	170.026	162.58	152.916	158.735	166.493	153.955
	8.42708	20.6815	149.453	163.168	165.628	165.385	176.953	186.825	157.177	173.732	170.234	162.787	153.124	158.908	166.701	154.163
	8.4375	20.724	149.626	163.342	165.801	165.558	177.127	186.963	157.315	173.906	170.373	162.961	153.263	159.081	166.874	154.336
	8.44792	20.7664	149.764	163.515	165.974	165.697	177.3	187.136	157.488	174.079	170.546	163.134	153.436	159.22	167.013	154.51
	8.45833	20.7876	149.972	163.723	166.182	165.905	177.508	187.344	157.661	174.252	170.719	163.342	153.644	159.428	167.221	154.717
	8.46875	20.83	150.111	163.896	166.32	166.078	177.681	187.483	157.835	174.425	170.892	163.515	153.817	159.566	167.394	154.891
	8.47917	20.8512	150.319	164.104	166.528	166.286	177.889	187.69	158.008	174.633	171.1	163.723	154.025	159.774	167.567	155.098
	8.48958	20.8937	150.457	164.242	166.701	166.459	178.062	187.864	158.146	174.806	171.239	163.861	154.198	159.947	167.74	155.272
	8.5	20.9149	150.63	164.45	166.909	166.667	178.27	188.071	158.354	175.014	171.446	164.069	154.406	160.19	167.948	155.479
	8.51042	20.9573	150.804	164.623	167.082	166.84	178.443	188.21	158.493	175.187	171.62	164.242	154.579	160.363	168.087	155.653
	8.52083	20.9997	150.942	164.796	167.255	167.013	178.616	188.383	158.666	175.36	171.758	164.415	154.752	160.536	168.26	155.826
	8.53125	21.0209	151.15	165.004	167.463	167.221	178.824	188.591	158.839	175.568	171.966	164.623	154.96	160.744	168.468	156.068
	8.54167	21.0633	151.288	165.177	167.636	167.394	178.997	188.764	159.012	175.741	172.139	164.796	155.133	160.917	168.606	156.241
	8.55208	21.0846	151.462	165.385	167.844	167.636	179.205	188.937	159.185	175.949	172.347	165.004	155.341	161.16	168.814	156.449
	8.5625	21.127	151.635	165.558	167.983	167.81	179.378	189.111	159.359	176.122	172.52	165.177	155.514	161.333	169.022	156.622
	8.57292	21.1482	151.808	165.766	168.191	168.017	179.62	189.318	159.566	176.33	172.728	165.385	155.722	161.541	169.23	156.83
	8.58333	21.1906	151.981	165.939	168.364	168.191	179.794	189.492	159.74	176.503	172.901	165.593	155.895	161.714	169.403	157.038
	8.59375	21.233	152.12	166.078	168.537	168.364	179.967	189.665	159.913	176.676	173.074	165.766	156.068	161.887	169.576	157.211
	8.60417	21.2543	152.328	166.286	168.745	168.572	180.175	189.873	160.086	176.884	173.282	165.974	156.276	162.095	169.819	157.419
	8.61458	21.2967	152.466	166.459	168.918	168.779	180.382	190.046	160.259	177.057	173.455	166.147	156.484	162.303	169.992	157.592
	8.625	21.3179	152.674	166.667	169.126	168.987	180.59	190.254	160.467	177.265	173.663	166.39	156.692	162.51	170.2	157.8
	8.63542	21.3603	152.847	166.84	169.299	169.16	180.763	190.427	160.64	177.438	173.836	166.563	156.865	162.684	170.407	157.973
	8.64583	21.3815	153.02	167.048	169.507	169.368	180.971	190.6	160.848	177.646	174.044	166.771	157.073	162.891	170.615	158.216
	8.65625	21.424	153.193	167.221	169.68	169.541	181.144	190.773	161.021	177.819	174.217	166.944	157.246	163.065	170.788	158.389
	8.66667	21.4664	153.367	167.394	169.853	169.715	181.318	190.946	161.194	177.993	174.39	167.152	157.419	163.272	170.996	158.562
	8.67708	21.4876	153.54	167.602	170.061	169.922	181.525	191.154	161.367	178.2	174.598	167.359	157.627	163.48	171.204	158.77
	8.6875	21.53	153.713	167.775	170.234	170.096	181.699	191.327	161.541	178.374	174.771	167.533	157.8	163.653	171.377	158.943
	8.69792	21.5512	153.921	167.983	170.442	170.303	181.906	191.535	161.748	178.581	174.979	167.775	158.042	163.861	171.585	159.151
	8.70833	21.5936	154.059	168.156	170.615	170.477	182.08	191.708	161.922	178.755	175.152	167.948	158.216	164.034	171.758	159.324
	8.71875	21.6149	154.267	168.364	170.823	170.684	182.287	191.916	162.129	178.962	175.36	168.156	158.423	164.277	171.966	159.532
	8.72917	21.6573	154.44	168.537	170.996	170.858	182.461	192.124	162.337	179.135	175.533	168.329	158.597	164.45	172.139	159.705
	8.73958	21.6997	154.579	168.71	171.135	171.031	182.634	192.297	162.51	179.309	175.707	168.537	158.77	164.623	172.312	159.913
	8.75	21.7209	154.787	168.918	171.342	171.239	182.842	192.505	162.718	179.516	175.914	168.745	158.978	164.866	172.555	160.121
	8.76042	21.7633	154.96	169.091	171.516	171.412	183.015	192.678	162.891	179.69	176.088	168.918	159.185	165.039	172.728	160.294
	8.77083	21.7846	155.168	169.299	171.723	171.62	183.222	192.886	163.099	179.932	176.295	169.16	159.393	165.281	172.936	160.502
	8.78125	21.827	155.341	169.438	171.897	171.793	183.396	193.059	163.272	180.105	176.469	169.334	159.601	165.454	173.109	160.675
	8.79167	21.8482	155.549	169.645	172.104	172.001	183.638	193.267	163.48	180.313	176.711	169.541	159.809	165.662	173.317	160.917
	8.80208	21.8906	155.722	169.819	172.278	172.174	183.811	193.44	163.653	180.521	176.884	169.749	160.017	165.87	173.49	161.09
	8.8125	21.933	155.895	169.992	172.451	172.347	183.984	193.613	163.827	180.694	177.057	169.922	160.19	166.043	173.663	161.298
	8.82292	21.9542	156.103	170.165	172.659	172.589	184.227	193.821	164.034	180.937	177.3	170.13	160.398	166.286	173.871	161.506
	8.83333	21.9967	156.276	170.338	172.832	172.763	184.4	194.029	164.208	181.11	177.473	170.338	160.605	166.459	174.044	161.714
	8.84375	22.0179	156.449	170.546	173.04	172.97	184.608	194.237	164.415	181.352	177.715	170.546	160.813	166.667	174.252	161.922
	8.85417	22.0603	156.622	170.719	173.213	173.144	184.816	194.41	164.623	181.525	177.889	170.719	161.021	166.874	174.425	162.095
	8.86458	22.0815	156.83	170.927	173.421	173.386	185.024	194.618	164.831	181.768	178.096	170.961	161.229	167.117	174.633	162.337
	8.875	22.1239	157.003	171.1	173.628	173.559	185.197	194.791	165.004	181.941	178.304	171.135	161.437	167.29	174.806	162.51
	8.88542	22.1664	157.177	171.273	173.802	173.732	185.37	194.964	165.177	182.114	178.477	171.308	161.61	167.498	174.979	162.718
	8.89583	22.1876	157.384	171.481	174.009	173.975	185.612	195.206	165.385	182.322	178.72	171.55	161.818	167.706	175.187	162.926
	8.90625	22.23	157.557	171.689	174.183	174.148	185.786	195.38	165.558	182.495	178.893	171.723	162.025	167.914	175.395	163.134
	8.91667	22.2512	157.8	171.897	174.39	174.356	185.993	195.587	165.766	182.738	179.101	171.931	162.233	168.156	175.603	163.376
	8.92708	22.2936	157.973	172.07	174.598	174.529	186.167	195.761	165.939	182.911	179.309	172.139	162.406	168.329	175.776	163.584
	8.9375	22.3148	158.181	172.312	174.806	174.737	186.374	195.968	166.147	183.119	179.516	172.382	162.649	168.572	175.984	163.827
	8.94792	22.3573	158.354	172.485	174.979	174.875	186.548	196.176	166.32	183.292	179.69	172.555	162.822	168.779	176.157	164
	8.95833	22.3997	158.527	172.659	175.152	175.048	186.755	196.349	166.493	183.465	179.863	172.763	162.995	168.953	176.365	164.208
	8.96875	22.4209	158.735	172.866	175.36	175.256	186.963	196.557	166.701	183.673	180.105	172.97	163.203	169.195	176.607	164.45
	8.97917	22.4633	158.908	173.074	175.568	175.429	187.136	196.765	166.874	183.846	180.278	173.178	163.411	169.368	176.78	164.658
	8.98958	22.4845	159.116	173.282	175.776	175.637	187.344	196.973	167.082	184.054	180.486	173.421	163.619	169.611	177.023	164.9
	9	22.527	159.289	173.455	175.949	175.81	187.517	197.146	167.255	184.227	180.659	173.594	163.792	169.784	177.196	165.108
	9.01042	22.5694	159.462	173.628	176.122	175.984	187.69	197.354	167.429	184.435	180.867	173.802	164	169.992	177.404	165.281
	9.02083	22.5906	159.67	173.836	176.33	176.191	187.898	197.562	167.636	184.643	181.075	174.044	164.208	170.2	177.612	165.524
	9.03125	22.633	159.843	174.009	176.503	176.365	188.106	197.769	167.81	184.816	181.248	174.217	164.415	170.407	177.819	165.697
	9.04167	22.6754	160.017	174.183	176.676	176.572	188.279	197.943	167.983	185.024	181.421	174.425	164.589	170.58	178.027	165.87
	9.05208	22.6967	160.259	174.425	176.884	176.78	188.487	198.185	168.191	185.231	181.664	174.633	164.831	170.788	178.235	166.078
	9.0625	22.7391	160.432	174.598	177.057	176.953	188.695	198.358	168.364	185.405	181.837	174.806	165.004	170.996	178.408	166.251
	9.07292	22.7815	160.605	174.771	177.231	177.161	188.868	198.566	168.537	185.612	182.01	174.979	165.212	171.169	178.616	166.424
	9.08333	22.8239	160.779	174.945	177.438	177.334	189.041	198.739	168.71	185.786	182.183	175.152	165.385	171.377	178.789	166.597
	9.09375	22.8451	160.986	175.152	177.646	177.577	189.249	198.947	168.918	186.028	182.391	175.36	165.593	171.585	178.997	166.805
	9.10417	22.8876	161.16	175.326	177.819	177.75	189.457	199.155	169.091	186.201	182.564	175.568	165.801	171.793	179.205	166.978
	9.11458	22.93	161.333	175.499	177.993	177.923	189.63	199.328	169.264	186.374	182.738	175.741	165.974	171.966	179.378	167.152
	9.125	22.9512	161.575	175.707	178.2	178.166	189.838	199.536	169.507	186.617	182.945	175.949	166.216	172.208	179.586	167.359
	9.13542	22.9936	161.748	175.88	178.374	178.339	190.046	199.709	169.68	186.79	183.153	176.122	166.39	172.382	179.759	167.533
	9.14583	23.036	161.922	176.053	178.581	178.512	190.219	199.882	169.853	186.963	183.326	176.295	166.597	172.589	179.967	167.706
	9.15625	23.0573	162.129	176.261	178.789	178.755	190.427	200.09	170.061	187.171	183.534	176.503	166.805	172.797	180.175	167.948
	9.16667	23.0997	162.303	176.434	178.962	178.928	190.635	200.263	170.269	187.379	183.707	176.676	166.978	173.005	180.348	168.121
	9.17708	23.1421	162.476	176.607	179.135	179.135	190.808	200.471	170.442	187.552	183.881	176.85	167.186	173.178	180.521	168.295
	9.1875	23.1633	162.718	176.815	179.343	179.343	191.05	200.679	170.65	187.76	184.088	177.092	167.394	173.421	180.763	168.537
	9.19792	23.2057	162.891	176.988	179.516	179.516	191.223	200.852	170.858	187.933	184.262	177.265	167.567	173.594	180.937	168.71
	9.20833	23.2482	163.065	177.161	179.724	179.724	191.431	201.025	171.031	188.141	184.469	177.438	167.775	173.802	181.11	168.883
	9.21875	23.2694	163.272	177.369	179.932	179.932	191.639	201.233	171.239	188.349	184.677	177.646	167.983	174.009	181.318	169.091
	9.22917	23.3118	163.446	177.542	180.105	180.14	191.847	201.406	171.412	188.522	184.85	177.819	168.191	174.183	181.491	169.299
	9.23958	23.3542	163.619	177.75	180.278	180.313	192.02	201.579	171.585	188.695	185.024	178.027	168.364	174.356	181.664	169.472
	9.25	23.3754	163.861	177.958	180.486	180.521	192.262	201.787	171.793	188.937	185.266	178.235	168.572	174.564	181.872	169.68
	9.26042	23.4179	164.034	178.131	180.694	180.729	192.436	201.96	172.001	189.111	185.439	178.408	168.779	174.771	182.045	169.888
	9.27083	23.4603	164.208	178.304	180.867	180.902	192.609	202.134	172.174	189.284	185.612	178.581	168.953	174.945	182.253	170.061
	9.28125	23.4815	164.415	178.512	181.075	181.11	192.851	202.341	172.382	189.492	185.82	178.789	169.16	175.152	182.461	170.269
	9.29167	23.5239	164.589	178.685	181.248	181.283	193.024	202.515	172.555	189.63	185.993	178.997	169.334	175.326	182.634	170.442
	9.30208	23.5663	164.762	178.858	181.421	181.491	193.198	202.688	172.728	189.803	186.167	179.135	169.507	175.499	182.807	170.615
	9.3125	23.6088	164.935	179.032	181.595	181.664	193.371	202.861	172.901	189.976	186.34	179.309	169.68	175.707	182.98	170.788
	9.32292	23.63	165.143	179.239	181.802	181.872	193.579	203.069	173.109	190.184	186.548	179.516	169.888	175.914	183.188	170.996
	9.33333	23.6724	165.316	179.413	182.01	182.045	193.786	203.242	173.282	190.357	186.721	179.69	170.096	176.088	183.361	171.169
	9.34375	23.7148	165.524	179.586	182.183	182.218	193.96	203.415	173.455	190.531	186.894	179.863	170.269	176.261	183.5	171.342
	9.35417	23.736	165.732	179.794	182.391	182.426	194.167	203.623	173.663	190.738	187.102	180.071	170.477	176.469	183.707	171.55
	9.36458	23.7785	165.905	179.967	182.564	182.599	194.341	203.796	173.836	190.912	187.275	180.244	170.65	176.642	183.881	171.723
	9.375	23.8209	166.078	180.14	182.738	182.772	194.514	203.969	174.009	191.085	187.448	180.417	170.823	176.815	184.054	171.897
	9.38542	23.8421	166.286	180.348	182.945	182.98	194.722	204.142	174.217	191.293	187.656	180.625	171.031	177.023	184.262	172.104
	9.39583	23.8845	166.459	180.521	183.084	183.188	194.929	204.316	174.39	191.431	187.829	180.798	171.204	177.196	184.4	172.278
	9.40625	23.9269	166.632	180.694	183.257	183.361	195.103	204.489	174.564	191.604	188.002	180.971	171.412	177.369	184.573	172.451
	9.41667	23.9482	166.84	180.902	183.465	183.569	195.31	204.697	174.771	191.812	188.175	181.179	171.62	177.577	184.781	172.659
	9.42708	23.9906	167.013	181.075	183.638	183.742	195.484	204.87	174.945	191.951	188.349	181.352	171.793	177.75	184.954	172.832
	9.4375	24.033	167.186	181.248	183.811	183.915	195.657	205.008	175.118	192.124	188.522	181.525	171.966	177.923	185.093	173.005
	9.44792	24.0542	167.394	181.456	183.984	184.123	195.865	205.216	175.291	192.297	188.73	181.733	172.174	178.166	185.301	173.213
	9.45833	24.0966	167.567	181.629	184.158	184.296	196.038	205.389	175.464	192.47	188.903	181.906	172.347	178.339	185.474	173.386
	9.46875	24.1391	167.74	181.802	184.331	184.469	196.211	205.562	175.637	192.609	189.076	182.08	172.52	178.512	185.647	173.559
	9.47917	24.1603	167.948	182.01	184.539	184.677	196.419	205.736	175.845	192.817	189.284	182.287	172.728	178.72	185.855	173.767
	9.48958	24.2027	168.156	182.183	184.712	184.85	196.592	205.909	176.018	192.955	189.457	182.461	172.901	178.893	186.028	173.94
	9.5	24.2451	168.329	182.357	184.885	185.024	196.8	206.082	176.191	193.128	189.63	182.634	173.109	179.066	186.201	174.113
	9.51042	24.2663	168.537	182.564	185.093	185.231	197.007	206.29	176.365	193.301	189.838	182.842	173.317	179.274	186.409	174.321
	9.52083	24.3088	168.676	182.738	185.266	185.405	197.181	206.463	176.538	193.475	190.011	183.015	173.49	179.447	186.582	174.46
	9.53125	24.3512	168.849	182.911	185.405	185.578	197.354	206.602	176.711	193.648	190.184	183.188	173.663	179.62	186.755	174.633
	9.54167	24.3724	169.057	183.119	185.612	185.82	197.562	206.809	176.919	193.856	190.392	183.396	173.871	179.828	186.963	174.875
	9.55208	24.4148	169.23	183.292	185.786	185.993	197.769	206.983	177.092	193.994	190.565	183.569	174.044	180.001	187.136	175.048
	9.5625	24.4572	169.403	183.465	185.959	186.167	197.943	207.156	177.231	194.167	190.738	183.742	174.217	180.209	187.31	175.222
	9.57292	24.4997	169.576	183.638	186.132	186.374	198.15	207.329	177.404	194.341	190.912	183.915	174.425	180.382	187.483	175.395
	9.58333	24.5209	169.784	183.846	186.34	186.582	198.358	207.502	177.612	194.548	191.119	184.123	174.633	180.59	187.69	175.603
	9.59375	24.5633	169.957	184.019	186.513	186.755	198.531	207.675	177.785	194.722	191.293	184.296	174.806	180.763	187.864	175.776
	9.60417	24.6057	170.096	184.192	186.686	186.963	198.739	207.848	177.958	194.86	191.466	184.504	174.979	180.937	188.071	175.949
	9.61458	24.6269	170.303	184.4	186.894	187.171	198.947	208.056	178.131	195.068	191.674	184.712	175.187	181.144	188.279	176.157
	9.625	24.6694	170.477	184.573	187.067	187.344	199.155	208.229	178.304	195.241	191.847	184.885	175.36	181.318	188.452	176.33
	9.63542	24.7118	170.65	184.746	187.24	187.552	199.328	208.437	178.477	195.414	192.055	185.058	175.533	181.491	188.626	176.503
	9.64583	24.733	170.858	184.954	187.448	187.76	199.536	208.645	178.685	195.622	192.262	185.266	175.776	181.699	188.868	176.711
	9.65625	24.7754	171.031	185.127	187.621	187.933	199.744	208.818	178.858	195.761	192.436	185.439	175.949	181.872	189.041	176.884
	9.66667	24.8178	171.204	185.301	187.829	188.141	199.917	208.991	179.032	195.968	192.609	185.647	176.122	182.08	189.214	177.092
	9.67708	24.8391	171.412	185.508	188.037	188.349	200.159	209.199	179.239	196.176	192.817	185.855	176.33	182.287	189.422	177.3
	9.6875	24.8815	171.585	185.716	188.21	188.522	200.333	209.407	179.413	196.349	192.99	186.028	176.503	182.461	189.63	177.473
	9.69792	24.9239	171.758	185.889	188.383	188.73	200.506	209.58	179.586	196.523	193.163	186.236	176.676	182.634	189.803	177.681
	9.70833	24.9875	171.897	186.028	188.522	188.868	200.679	209.719	179.69	196.661	193.301	186.409	176.85	182.772	189.976	177.819
	9.71875	25.03	172.07	186.201	188.695	189.076	200.852	209.892	179.863	196.869	193.475	186.617	177.023	182.945	190.15	178.027
	9.72917	25.0724	172.243	186.374	188.868	189.249	201.06	210.065	180.036	197.042	193.648	186.79	177.196	183.153	190.357	178.2
	9.73958	25.1148	172.416	186.548	189.041	189.422	201.233	210.273	180.209	197.215	193.821	186.998	177.369	183.361	190.565	178.408
	9.75	25.1572	172.589	186.755	189.214	189.63	201.441	210.446	180.417	197.388	194.029	187.206	177.542	183.569	190.773	178.581
	9.76042	25.2209	172.728	186.894	189.353	189.769	201.579	210.585	180.59	197.527	194.167	187.379	177.681	183.742	190.946	178.755
	9.77083	25.2633	172.901	187.067	189.526	189.942	201.753	210.758	180.798	197.735	194.341	187.587	177.889	183.984	191.119	178.928
	9.78125	25.3057	173.04	187.24	189.699	190.15	201.96	210.931	181.006	197.908	194.514	187.76	178.096	184.192	191.327	179.101
	9.79167	25.3481	173.213	187.413	189.873	190.323	202.134	211.139	181.214	198.081	194.687	187.968	178.304	184.4	191.535	179.309
	9.80208	25.3906	173.386	187.587	190.046	190.531	202.341	211.312	181.387	198.289	194.86	188.175	178.547	184.643	191.743	179.551
	9.8125	25.4542	173.49	187.725	190.184	190.669	202.48	211.451	181.56	198.462	194.999	188.349	178.72	184.816	191.916	179.724
	9.82292	25.4966	173.663	187.898	190.357	190.842	202.688	211.624	181.768	198.635	195.206	188.556	178.928	185.024	192.089	179.932
	9.83333	25.539	173.836	188.071	190.531	191.05	202.861	211.832	181.976	198.843	195.414	188.764	179.135	185.231	192.297	180.175
	9.84375	25.5815	173.975	188.245	190.704	191.223	203.069	212.005	182.183	199.051	195.622	189.007	179.378	185.474	192.505	180.382
	9.85417	25.6239	174.148	188.418	190.877	191.431	203.242	212.178	182.391	199.224	195.795	189.214	179.586	185.682	192.713	180.625
	9.86458	25.6875	174.287	188.556	191.016	191.57	203.415	212.316	182.53	199.397	195.968	189.388	179.759	185.855	192.851	180.798
	9.875	25.73	174.425	188.73	191.189	191.743	203.588	212.524	182.703	199.571	196.176	189.595	179.967	186.097	193.059	181.006
	9.88542	25.7724	174.598	188.868	191.397	191.951	203.796	212.697	182.876	199.778	196.384	189.803	180.175	186.305	193.267	181.248
	9.89583	25.8148	174.771	189.076	191.57	192.124	203.969	212.905	183.049	199.986	196.557	190.011	180.382	186.513	193.475	181.456
	9.90625	25.8572	174.91	189.249	191.778	192.332	204.177	213.078	183.257	200.159	196.765	190.254	180.59	186.721	193.648	181.664
	9.91667	25.9209	175.083	189.422	191.916	192.505	204.35	213.252	183.396	200.333	196.938	190.392	180.763	186.929	193.821	181.837
	9.92708	25.9633	175.256	189.63	192.089	192.678	204.523	213.425	183.569	200.506	197.146	190.6	180.971	187.136	194.029	182.045
	9.9375	26.0057	175.464	189.803	192.297	192.886	204.731	213.633	183.742	200.679	197.319	190.808	181.179	187.344	194.237	182.287
	9.94792	26.0481	175.672	190.011	192.47	193.094	204.939	213.806	183.915	200.852	197.527	190.981	181.387	187.552	194.444	182.495
	9.95833	26.0906	175.88	190.219	192.678	193.267	205.112	214.014	184.088	201.06	197.735	191.189	181.595	187.76	194.652	182.703
	9.96875	26.133	176.088	190.392	192.851	193.475	205.32	214.187	184.296	201.233	197.943	191.397	181.802	187.968	194.825	182.911
	9.97917	26.1966	176.261	190.565	193.024	193.648	205.493	214.36	184.435	201.372	198.116	191.535	181.976	188.141	194.999	183.084
	9.98958	26.239	176.469	190.773	193.198	193.821	205.701	214.568	184.608	201.545	198.324	191.743	182.183	188.314	195.206	183.292
	10	26.2815	176.676	190.946	193.405	194.029	205.874	214.741	184.816	201.753	198.531	191.951	182.391	188.522	195.414	183.5
	10.0104	26.3239	176.884	191.154	193.579	194.202	206.082	214.949	184.989	201.926	198.739	192.124	182.599	188.73	195.622	183.742
	10.0208	26.3663	177.057	191.362	193.786	194.41	206.29	215.122	185.197	202.099	198.947	192.332	182.772	188.937	195.83	183.95
	10.0312	26.4299	177.231	191.535	193.96	194.583	206.463	215.295	185.37	202.272	199.12	192.505	182.945	189.111	196.003	184.123
	10.0417	26.4724	177.404	191.743	194.133	194.791	206.671	215.503	185.543	202.445	199.328	192.678	183.153	189.284	196.176	184.365
	10.0521	26.5148	177.577	191.951	194.341	194.999	206.879	215.676	185.751	202.618	199.536	192.886	183.361	189.492	196.384	184.573
	10.0625	26.5572	177.785	192.158	194.514	195.206	207.086	215.884	185.924	202.826	199.744	193.094	183.569	189.699	196.592	184.781
	10.0729	26.5996	177.958	192.366	194.722	195.414	207.294	216.057	186.132	202.999	199.917	193.301	183.742	189.907	196.8	185.024
	10.0833	26.6633	178.096	192.539	194.86	195.587	207.467	216.23	186.305	203.173	200.09	193.44	183.915	190.115	196.973	185.197
	10.0938	26.7057	178.27	192.747	195.068	195.795	207.675	216.438	186.478	203.346	200.298	193.648	184.123	190.323	197.181	185.405
	10.1042	26.7481	178.443	192.955	195.241	196.003	207.883	216.646	186.686	203.554	200.471	193.856	184.331	190.531	197.354	185.647
	10.1146	26.7905	178.616	193.163	195.449	196.211	208.091	216.854	186.859	203.727	200.679	194.063	184.504	190.738	197.562	185.855
	10.125	26.833	178.824	193.371	195.657	196.384	208.299	217.062	187.067	203.935	200.887	194.271	184.712	190.981	197.769	186.028
	10.1354	26.8966	178.962	193.544	195.795	196.557	208.472	217.2	187.206	204.073	201.025	194.41	184.85	191.154	197.943	186.201
	10.1458	26.939	179.135	193.752	196.003	196.765	208.645	217.408	187.413	204.281	201.233	194.618	185.058	191.362	198.15	186.374
	10.1562	26.9815	179.309	193.96	196.176	196.973	208.853	217.616	187.587	204.42	201.441	194.791	185.231	191.57	198.358	186.548
	10.1667	27.0239	179.482	194.167	196.384	197.181	209.061	217.823	187.794	204.593	201.614	194.999	185.439	191.812	198.531	186.721
	10.1771	27.0663	179.655	194.375	196.557	197.354	209.234	218.031	187.968	204.731	201.787	195.172	185.612	191.985	198.705	186.929
	10.1875	27.1299	179.794	194.548	196.73	197.527	209.407	218.204	188.141	204.87	201.926	195.345	185.786	192.158	198.843	187.067
	10.1979	27.1724	179.967	194.756	196.904	197.735	209.615	218.412	188.314	205.043	202.099	195.518	185.959	192.332	199.016	187.24
	10.2083	27.2148	180.14	194.964	197.111	197.943	209.823	218.62	188.522	205.181	202.272	195.726	186.132	192.505	199.19	187.413
	10.2188	27.2572	180.313	195.172	197.285	198.15	209.996	218.759	188.73	205.355	202.445	195.899	186.34	192.678	199.363	187.621
	10.2292	27.2784	180.521	195.414	197.527	198.358	210.238	218.966	188.903	205.562	202.688	196.142	186.548	192.92	199.571	187.829
	10.2396	27.3208	180.729	195.587	197.735	198.566	210.446	219.14	189.076	205.701	202.861	196.315	186.721	193.094	199.744	188.002
	10.25	27.3633	180.902	195.761	197.908	198.739	210.619	219.313	189.249	205.874	203.034	196.523	186.894	193.267	199.917	188.175
	10.2604	27.3845	181.11	195.934	198.081	198.947	210.827	219.521	189.422	206.047	203.242	196.73	187.102	193.509	200.125	188.383
	10.2708	27.4269	181.283	196.107	198.254	199.12	210.966	219.659	189.595	206.221	203.415	196.869	187.24	193.682	200.298	188.556
	10.2812	27.4481	181.491	196.28	198.462	199.328	211.173	219.867	189.803	206.428	203.623	197.077	187.448	193.89	200.506	188.764
	10.2917	27.4905	181.629	196.453	198.635	199.501	211.347	220.04	189.942	206.567	203.796	197.215	187.621	194.063	200.679	188.937
	10.3021	27.5117	181.837	196.626	198.809	199.709	211.52	220.248	190.15	206.74	203.935	197.388	187.829	194.271	200.852	189.145
	10.3125	27.5542	182.01	196.8	198.982	199.882	211.693	220.387	190.323	206.879	204.073	197.527	187.968	194.41	200.956	189.318
	10.3229	27.5966	182.183	196.973	199.155	200.055	211.866	220.56	190.461	207.017	204.212	197.666	188.141	194.548	201.094	189.492
	10.3333	27.6178	182.357	197.146	199.363	200.229	212.039	220.768	190.669	207.19	204.385	197.873	188.349	194.722	201.268	189.699
	10.3438	27.6602	182.53	197.319	199.501	200.402	212.213	220.906	190.842	207.329	204.523	198.012	188.487	194.86	201.406	189.873
	10.3542	27.6814	182.738	197.492	199.709	200.61	212.386	221.079	191.016	207.502	204.697	198.185	188.695	195.033	201.579	190.08
	10.3646	27.7239	182.911	197.666	199.882	200.783	212.559	221.218	191.154	207.641	204.835	198.324	188.868	195.172	201.683	190.254
	10.375	27.7451	183.084	197.839	200.09	200.991	212.767	221.356	191.327	207.779	205.008	198.497	189.041	195.345	201.856	190.461
	10.3854	27.7875	183.257	198.012	200.229	201.164	212.905	221.495	191.466	207.918	205.147	198.67	189.18	195.484	201.995	190.6
	10.3958	27.8299	183.43	198.185	200.367	201.302	213.078	221.633	191.604	208.056	205.285	198.809	189.353	195.622	202.134	190.738
	10.4062	27.8511	183.638	198.393	200.54	201.51	213.252	221.807	191.778	208.229	205.459	198.982	189.526	195.795	202.307	190.912
	10.4167	27.8936	183.777	198.566	200.679	201.683	213.39	221.945	191.916	208.368	205.562	199.12	189.665	195.934	202.411	191.05
	10.4271	27.9148	183.984	198.739	200.852	201.891	213.598	222.118	192.089	208.541	205.736	199.293	189.838	196.107	202.584	191.223
	10.4375	27.9572	184.123	198.912	200.991	202.03	213.736	222.222	192.228	208.68	205.874	199.467	190.011	196.245	202.722	191.397
	10.4479	27.9784	184.296	199.12	201.198	202.237	213.944	222.395	192.401	208.853	206.047	199.64	190.184	196.419	202.896	191.57
	10.4583	28.0208	184.469	199.293	201.337	202.411	214.083	222.534	192.539	208.991	206.186	199.778	190.323	196.557	203.034	191.708
	10.4688	28.0633	184.608	199.467	201.475	202.584	214.221	222.672	192.678	209.13	206.324	199.917	190.461	196.73	203.207	191.847
	10.4792	28.0845	184.816	199.64	201.649	202.757	214.429	222.846	192.851	209.268	206.498	200.125	190.669	196.904	203.38	192.02
	10.4896	28.1269	184.954	199.813	201.787	202.93	214.568	222.95	192.99	209.407	206.636	200.263	190.808	197.042	203.554	192.158
	10.5	28.1481	185.127	200.021	201.96	203.138	214.741	223.157	193.163	209.58	206.809	200.436	190.981	197.215	203.727	192.332
	10.5104	28.1905	185.301	200.194	202.099	203.277	214.914	223.296	193.301	209.719	206.948	200.575	191.119	197.388	203.9	192.505
	10.5208	28.2117	185.474	200.402	202.272	203.484	215.087	223.469	193.475	209.857	207.121	200.748	191.327	197.562	204.073	192.678
	10.5312	28.2542	185.612	200.54	202.445	203.658	215.26	223.642	193.613	209.996	207.26	200.921	191.466	197.7	204.246	192.817
	10.5417	28.2966	185.786	200.713	202.584	203.796	215.399	223.781	193.752	210.134	207.398	201.06	191.604	197.839	204.385	192.955
	10.5521	28.3178	185.959	200.921	202.757	204.004	215.607	223.954	193.925	210.308	207.571	201.233	191.778	198.047	204.593	193.163
	10.5625	28.3602	186.132	201.094	202.93	204.142	215.745	224.127	194.063	210.411	207.71	201.372	191.916	198.185	204.731	193.301
	10.5729	28.3814	186.305	201.302	203.103	204.35	215.953	224.3	194.202	210.585	207.883	201.579	192.089	198.358	204.939	193.509
	10.5833	28.4239	186.444	201.441	203.242	204.489	216.092	224.439	194.341	210.723	208.022	201.718	192.228	198.497	205.078	193.648
	10.5938	28.4451	186.651	201.649	203.415	204.697	216.3	224.612	194.514	210.896	208.229	201.891	192.436	198.705	205.251	193.821
	10.6042	28.4875	186.79	201.822	203.588	204.835	216.438	224.785	194.652	211.035	208.368	202.03	192.574	198.843	205.389	193.994
	10.6146	28.5299	186.929	201.995	203.727	205.008	216.577	224.924	194.791	211.173	208.507	202.203	192.713	199.016	205.528	194.133
	10.625	28.5511	187.136	202.203	203.9	205.181	216.784	225.097	194.964	211.312	208.68	202.376	192.886	199.19	205.736	194.306
	10.6354	28.5935	187.275	202.341	204.073	205.355	216.923	225.27	195.103	211.451	208.853	202.515	193.024	199.363	205.874	194.479
	10.6458	28.6148	187.448	202.549	204.246	205.528	217.131	225.443	195.276	211.624	209.026	202.688	193.198	199.536	206.047	194.652
	10.6562	28.6572	187.621	202.688	204.385	205.666	217.269	225.582	195.414	211.762	209.165	202.861	193.336	199.709	206.186	194.791
	10.6667	28.6784	187.794	202.861	204.558	205.874	217.477	225.755	195.622	211.935	209.338	203.034	193.544	199.882	206.359	194.999
	10.6771	28.7208	187.933	202.999	204.731	206.013	217.616	225.928	195.761	212.074	209.511	203.173	193.682	200.055	206.498	195.137
	10.6875	28.742	188.106	203.173	204.904	206.186	217.823	226.101	195.934	212.213	209.684	203.346	193.89	200.229	206.671	195.345
	10.6979	28.7845	188.279	203.346	205.078	206.359	217.997	226.24	196.072	212.351	209.823	203.519	194.029	200.402	206.809	195.518
	10.7083	28.8269	188.418	203.484	205.216	206.498	218.135	226.378	196.245	212.49	209.996	203.692	194.202	200.54	206.948	195.657
	10.7188	28.8481	188.591	203.658	205.424	206.671	218.343	226.586	196.419	212.663	210.169	203.865	194.375	200.748	207.121	195.865
	10.7292	28.8905	188.73	203.796	205.562	206.844	218.482	226.725	196.557	212.801	210.308	204.039	194.548	200.921	207.26	196.003
	10.7396	28.9117	188.903	204.004	205.77	207.017	218.689	226.898	196.73	212.975	210.515	204.246	194.722	201.129	207.467	196.211
	10.75	28.9542	189.041	204.142	205.909	207.156	218.828	227.071	196.904	213.148	210.689	204.385	194.895	201.302	207.641	196.384
	10.7604	28.9754	189.214	204.316	206.117	207.364	219.036	227.244	197.077	213.321	210.931	204.593	195.068	201.545	207.848	196.557
	10.7708	29.0178	189.353	204.454	206.255	207.502	219.174	227.383	197.215	213.494	211.104	204.766	195.241	201.718	208.056	196.73
	10.7812	29.0602	189.492	204.627	206.394	207.675	219.347	227.556	197.388	213.667	211.277	204.939	195.38	201.926	208.229	196.869
	10.7917	29.0814	189.665	204.835	206.602	207.883	219.521	227.764	197.562	213.875	211.485	205.112	195.587	202.134	208.437	197.077
	10.8021	29.1238	189.803	204.974	206.74	208.022	219.694	227.937	197.7	214.014	211.658	205.285	195.761	202.341	208.61	197.25
	10.8125	29.1451	189.976	205.181	206.948	208.229	219.902	228.145	197.908	214.221	211.866	205.493	195.968	202.549	208.853	197.492
	10.8229	29.1875	190.115	205.355	207.121	208.403	220.075	228.318	198.081	214.395	212.039	205.632	196.142	202.757	209.026	197.666
	10.8333	29.2087	190.323	205.528	207.329	208.61	220.283	228.526	198.289	214.602	212.247	205.84	196.349	202.965	209.234	197.873
	10.8438	29.2511	190.461	205.701	207.467	208.784	220.456	228.699	198.462	214.776	212.455	206.013	196.523	203.138	209.407	198.081
	10.8542	29.2935	190.6	205.874	207.641	208.957	220.629	228.872	198.635	214.914	212.628	206.186	196.696	203.346	209.615	198.254
	10.8646	29.3148	190.808	206.082	207.848	209.165	220.837	229.08	198.843	215.122	212.836	206.394	196.938	203.554	209.823	198.462
	10.875	29.3572	190.981	206.221	208.022	209.338	221.01	229.253	199.016	215.295	213.009	206.567	197.111	203.727	209.996	198.67
	10.8854	29.3784	191.189	206.428	208.195	209.546	221.218	229.461	199.224	215.468	213.217	206.775	197.319	203.935	210.204	198.878
	10.8958	29.4208	191.362	206.602	208.368	209.719	221.356	229.634	199.397	215.607	213.39	206.948	197.492	204.108	210.377	199.051
	10.9062	29.442	191.57	206.775	208.576	209.927	221.564	229.842	199.571	215.815	213.598	207.156	197.7	204.35	210.585	199.293
	10.9167	29.4844	191.743	206.983	208.749	210.134	221.737	230.05	199.744	215.953	213.771	207.329	197.908	204.523	210.792	199.467
	10.9271	29.5269	191.916	207.156	208.888	210.308	221.911	230.223	199.917	216.092	213.944	207.502	198.081	204.697	210.966	199.674
	10.9375	29.5481	192.124	207.398	209.095	210.515	222.153	230.431	200.125	216.265	214.152	207.71	198.289	204.904	211.173	199.882
	10.9479	29.5905	192.297	207.571	209.303	210.723	222.326	230.604	200.298	216.438	214.325	207.883	198.462	205.078	211.347	200.09
	10.9583	29.6117	192.505	207.779	209.511	210.931	222.534	230.812	200.506	216.611	214.533	208.091	198.67	205.285	211.554	200.298
	10.9688	29.6329	192.713	208.022	209.719	211.139	222.776	231.054	200.713	216.784	214.741	208.299	198.878	205.528	211.797	200.54
	10.9792	29.6541	192.92	208.229	209.927	211.381	222.984	231.262	200.921	216.992	214.949	208.507	199.12	205.77	212.005	200.748
	10.9896	29.6966	193.094	208.437	210.1	211.554	223.157	231.435	201.094	217.131	215.122	208.68	199.293	205.943	212.178	200.956
	11	29.7178	193.301	208.645	210.308	211.762	223.4	231.643	201.268	217.304	215.33	208.922	199.501	206.186	212.386	201.198
	11.0104	29.739	193.509	208.853	210.55	212.005	223.608	231.851	201.475	217.512	215.538	209.13	199.709	206.428	212.628	201.406
	11.0208	29.7602	193.752	209.095	210.758	212.213	223.815	232.059	201.683	217.685	215.78	209.338	199.917	206.671	212.836	201.649
	11.0312	29.7814	193.96	209.303	210.966	212.42	224.023	232.267	201.891	217.893	215.988	209.546	200.125	206.913	213.044	201.856
	11.0417	29.8238	194.133	209.476	211.139	212.594	224.231	232.44	202.064	218.031	216.161	209.753	200.298	207.121	213.217	202.064
	11.0521	29.845	194.341	209.684	211.347	212.801	224.439	232.648	202.272	218.239	216.369	209.961	200.54	207.329	213.459	202.272
	11.0625	29.8663	194.548	209.892	211.554	213.009	224.647	232.855	202.48	218.412	216.577	210.169	200.713	207.571	213.667	202.515
	11.0729	29.8875	194.756	210.134	211.762	213.217	224.855	233.063	202.653	218.62	216.819	210.377	200.921	207.814	213.875	202.722
	11.0833	29.9087	194.964	210.342	211.97	213.425	225.062	233.271	202.826	218.828	217.027	210.585	201.129	208.056	214.117	202.965
	11.0938	29.9511	195.172	210.515	212.143	213.633	225.27	233.444	202.999	218.966	217.2	210.758	201.302	208.195	214.291	203.138
	11.1042	29.9723	195.345	210.723	212.316	213.84	225.478	233.652	203.173	219.174	217.408	210.931	201.51	208.403	214.498	203.38
	11.1146	29.9935	195.553	210.931	212.524	214.048	225.686	233.86	203.38	219.347	217.616	211.139	201.718	208.61	214.672	203.588
	11.125	30.0147	195.726	211.139	212.732	214.256	225.894	234.068	203.554	219.555	217.789	211.312	201.926	208.818	214.879	203.831
	11.1354	30.036	195.934	211.347	212.905	214.464	226.101	234.275	203.761	219.763	217.962	211.52	202.134	209.026	215.053	204.039
	11.1458	30.0784	196.107	211.554	213.078	214.637	226.275	234.449	203.9	219.902	218.135	211.658	202.307	209.165	215.191	204.246
	11.1562	30.0996	196.28	211.728	213.286	214.81	226.517	234.622	204.108	220.075	218.308	211.866	202.48	209.372	215.364	204.42
	11.1667	30.1208	196.488	211.866	213.494	214.983	226.725	234.76	204.281	220.213	218.482	212.039	202.688	209.58	215.538	204.593
	11.1771	30.142	196.661	212.039	213.667	215.157	226.898	234.933	204.454	220.387	218.689	212.247	202.896	209.788	215.711	204.731
	11.1875	30.1632	196.869	212.213	213.875	215.33	227.071	235.107	204.662	220.525	218.863	212.455	203.069	209.961	215.919	204.904
	11.1979	30.2056	197.007	212.351	214.014	215.468	227.21	235.211	204.8	220.664	219.001	212.594	203.173	210.134	216.057	205.043
	11.2083	30.2269	197.215	212.524	214.187	215.641	227.348	235.384	204.974	220.802	219.209	212.801	203.346	210.342	216.23	205.216
	11.2188	30.2481	197.388	212.697	214.325	215.815	227.521	235.557	205.112	220.975	219.382	212.94	203.484	210.515	216.403	205.355
	11.2292	30.2693	197.596	212.836	214.498	215.988	227.695	235.695	205.251	221.114	219.555	213.113	203.658	210.689	216.577	205.528
	11.2396	30.3117	197.7	212.975	214.637	216.092	227.833	235.834	205.389	221.252	219.728	213.217	203.761	210.827	216.715	205.666
	11.25	30.3329	197.873	213.148	214.776	216.265	228.006	236.007	205.528	221.391	219.867	213.39	203.9	211	216.888	205.805
	11.2604	30.3541	198.012	213.321	214.949	216.438	228.18	236.18	205.666	221.564	220.04	213.529	204.073	211.139	217.062	205.978
	11.2708	30.3753	198.15	213.494	215.122	216.611	228.353	236.319	205.84	221.703	220.179	213.702	204.212	211.312	217.2	206.151
	11.2812	30.3966	198.289	213.667	215.26	216.784	228.526	236.492	205.978	221.876	220.317	213.84	204.385	211.485	217.373	206.29
	11.2917	30.439	198.393	213.771	215.399	216.923	228.63	236.631	206.117	221.98	220.456	213.979	204.489	211.624	217.477	206.428
	11.3021	30.4602	198.531	213.944	215.572	217.096	228.803	236.769	206.255	222.153	220.594	214.152	204.662	211.797	217.65	206.602
	11.3125	30.4814	198.67	214.083	215.711	217.235	228.976	236.908	206.394	222.291	220.768	214.291	204.8	211.97	217.789	206.74
	11.3229	30.5026	198.809	214.221	215.884	217.373	229.149	237.081	206.567	222.43	220.906	214.464	204.939	212.143	217.962	206.913
	11.3333	30.5238	198.947	214.395	216.057	217.546	229.288	237.219	206.705	222.569	221.045	214.602	205.112	212.282	218.101	207.052
	11.3438	30.5662	199.051	214.498	216.161	217.65	229.426	237.323	206.809	222.672	221.183	214.741	205.216	212.42	218.239	207.19
	11.3542	30.5875	199.224	214.637	216.334	217.789	229.565	237.462	206.983	222.811	221.322	214.879	205.389	212.594	218.378	207.329
	11.3646	30.6087	199.363	214.776	216.473	217.962	229.704	237.6	207.121	222.95	221.46	215.053	205.528	212.767	218.551	207.502
	11.375	30.6299	199.501	214.914	216.611	218.101	229.877	237.739	207.26	223.088	221.633	215.191	205.701	212.905	218.689	207.641
	11.3854	30.6511	199.64	215.087	216.75	218.239	230.015	237.912	207.398	223.192	221.772	215.33	205.84	213.044	218.863	207.814
	11.3958	30.6935	199.744	215.191	216.854	218.378	230.154	238.016	207.502	223.296	221.911	215.434	205.978	213.148	218.966	207.918
	11.4062	30.7147	199.882	215.33	216.992	218.516	230.292	238.155	207.641	223.434	222.049	215.572	206.117	213.286	219.14	208.091
	11.4167	30.7359	200.021	215.468	217.131	218.689	230.431	238.293	207.779	223.573	222.188	215.745	206.29	213.459	219.278	208.229
	11.4271	30.7572	200.159	215.607	217.304	218.828	230.604	238.432	207.883	223.712	222.326	215.884	206.428	213.598	219.417	208.403
	11.4375	30.7784	200.333	215.78	217.443	218.966	230.743	238.57	208.022	223.85	222.465	216.022	206.602	213.736	219.555	208.541
	11.4479	30.8208	200.436	215.884	217.546	219.105	230.881	238.674	208.126	223.954	222.603	216.126	206.705	213.84	219.694	208.68
	11.4583	30.842	200.575	216.022	217.685	219.244	231.02	238.847	208.264	224.093	222.742	216.265	206.879	213.979	219.832	208.818
	11.4688	30.8632	200.713	216.161	217.823	219.382	231.158	238.986	208.403	224.231	222.88	216.403	207.017	214.117	219.971	208.991
	11.4792	30.8844	200.852	216.334	217.962	219.555	231.331	239.124	208.541	224.37	223.019	216.577	207.19	214.291	220.109	209.13
	11.4896	30.9056	200.991	216.473	218.101	219.694	231.47	239.263	208.68	224.508	223.157	216.715	207.329	214.429	220.248	209.268
	11.5	30.9481	201.094	216.611	218.204	219.798	231.608	239.401	208.784	224.612	223.261	216.819	207.467	214.533	220.352	209.407
	11.5104	30.9693	201.233	216.75	218.378	219.971	231.782	239.54	208.922	224.751	223.434	216.958	207.606	214.672	220.525	209.546
	11.5208	30.9905	201.406	216.923	218.516	220.109	231.955	239.713	209.061	224.889	223.573	217.096	207.745	214.81	220.664	209.684
	11.5312	31.0117	201.545	217.062	218.655	220.248	232.128	239.852	209.199	225.062	223.712	217.235	207.883	214.949	220.802	209.823
	11.5417	31.0329	201.683	217.235	218.793	220.421	232.267	239.99	209.303	225.201	223.85	217.408	208.022	215.122	220.941	209.996
	11.5521	31.0753	201.787	217.339	218.897	220.525	232.405	240.129	209.407	225.305	223.954	217.512	208.126	215.226	221.045	210.1
	11.5625	31.0965	201.926	217.512	219.07	220.664	232.578	240.267	209.546	225.443	224.093	217.65	208.264	215.399	221.183	210.238
	11.5729	31.1178	202.064	217.65	219.209	220.837	232.751	240.441	209.684	225.582	224.231	217.789	208.403	215.538	221.356	210.411
	11.5833	31.139	202.203	217.789	219.347	220.975	232.925	240.579	209.823	225.755	224.404	217.927	208.541	215.711	221.495	210.55
	11.5938	31.1602	202.341	217.962	219.486	221.114	233.098	240.718	209.961	225.894	224.543	218.101	208.714	215.849	221.633	210.689
	11.6042	31.2026	202.48	218.066	219.59	221.252	233.202	240.856	210.065	225.998	224.647	218.204	208.818	215.988	221.737	210.827
	11.6146	31.2238	202.618	218.239	219.763	221.391	233.375	240.995	210.204	226.136	224.785	218.343	208.957	216.126	221.876	210.966
	11.625	31.245	202.757	218.378	219.902	221.53	233.548	241.168	210.342	226.275	224.924	218.482	209.095	216.265	222.014	211.104
	11.6354	31.2662	202.896	218.516	220.04	221.668	233.721	241.306	210.481	226.448	225.062	218.62	209.234	216.438	222.153	211.277
	11.6458	31.2875	203.034	218.689	220.179	221.841	233.86	241.445	210.619	226.586	225.236	218.793	209.372	216.577	222.326	211.416
	11.6562	31.3299	203.138	218.793	220.283	221.945	233.998	241.584	210.689	226.69	225.339	218.897	209.476	216.715	222.43	211.52
	11.6667	31.3511	203.277	218.932	220.456	222.084	234.137	241.757	210.827	226.829	225.478	219.036	209.615	216.854	222.569	211.693
	11.6771	31.3723	203.415	219.07	220.594	222.222	234.31	241.895	210.966	227.002	225.617	219.174	209.753	217.027	222.707	211.832
	11.6875	31.3935	203.588	219.209	220.733	222.361	234.449	242.068	211.104	227.14	225.755	219.313	209.892	217.165	222.846	212.005
	11.6979	31.4147	203.727	219.347	220.906	222.534	234.622	242.207	211.243	227.279	225.894	219.486	210.03	217.339	222.984	212.143
	11.7083	31.4571	203.831	219.486	221.045	222.638	234.76	242.346	211.347	227.383	225.998	219.59	210.169	217.443	223.088	212.247
	11.7188	31.4784	203.969	219.625	221.218	222.776	234.899	242.484	211.485	227.521	226.171	219.728	210.308	217.616	223.261	212.42
	11.7292	31.4996	204.108	219.763	221.391	222.915	235.072	242.657	211.624	227.695	226.309	219.867	210.446	217.789	223.4	212.559
	11.7396	31.5208	204.246	219.902	221.564	223.053	235.211	242.796	211.762	227.833	226.448	220.006	210.585	217.962	223.538	212.732
	11.75	31.542	204.385	220.04	221.703	223.192	235.384	242.969	211.901	227.972	226.586	220.179	210.758	218.135	223.677	212.871
	11.7604	31.5844	204.523	220.144	221.841	223.331	235.488	243.073	212.039	228.076	226.725	220.283	210.862	218.239	223.815	212.975
	11.7708	31.6056	204.662	220.283	222.014	223.469	235.661	243.246	212.178	228.249	226.933	220.421	211	218.412	223.989	213.148
	11.7812	31.6268	204.835	220.456	222.188	223.608	235.799	243.385	212.316	228.387	227.106	220.56	211.139	218.585	224.162	213.286
	11.7917	31.6481	205.008	220.594	222.361	223.746	235.973	243.558	212.455	228.526	227.279	220.733	211.277	218.759	224.335	213.459
	11.8021	31.6693	205.147	220.768	222.534	223.919	236.146	243.731	212.594	228.664	227.452	220.871	211.451	218.932	224.508	213.598
	11.8125	31.7117	205.285	220.871	222.672	224.058	236.319	243.869	212.732	228.803	227.591	220.975	211.554	219.07	224.647	213.702
	11.8229	31.7329	205.424	221.045	222.846	224.231	236.492	244.043	212.871	228.942	227.764	221.114	211.693	219.209	224.785	213.875
	11.8333	31.7541	205.597	221.218	223.019	224.404	236.665	244.25	213.009	229.115	227.972	221.252	211.832	219.382	224.958	214.014
	11.8438	31.7753	205.736	221.391	223.192	224.577	236.838	244.424	213.148	229.288	228.145	221.426	211.97	219.555	225.132	214.152
	11.8542	31.7965	205.909	221.564	223.365	224.751	237.046	244.597	213.286	229.461	228.318	221.564	212.143	219.728	225.305	214.325
	11.8646	31.839	206.047	221.703	223.504	224.889	237.185	244.735	213.425	229.565	228.457	221.668	212.282	219.832	225.443	214.429
	11.875	31.8602	206.186	221.841	223.712	225.062	237.358	244.943	213.563	229.738	228.63	221.807	212.42	220.006	225.617	214.568
	11.8854	31.8814	206.359	222.014	223.885	225.236	237.531	245.116	213.702	229.911	228.838	221.98	212.594	220.179	225.79	214.741
	11.8958	31.9026	206.498	222.188	224.058	225.409	237.739	245.29	213.84	230.085	229.011	222.153	212.767	220.352	225.963	214.879
	11.9062	31.9238	206.671	222.361	224.231	225.582	237.912	245.463	214.014	230.258	229.184	222.361	212.905	220.525	226.136	215.018
	11.9167	31.945	206.844	222.534	224.439	225.755	238.085	245.671	214.152	230.431	229.357	222.534	213.078	220.664	226.275	215.191
	11.9271	31.9662	207.017	222.707	224.612	225.928	238.293	245.844	214.325	230.604	229.565	222.707	213.217	220.837	226.448	215.33
	11.9375	31.9874	207.19	222.846	224.785	226.101	238.466	246.017	214.498	230.777	229.738	222.88	213.39	221.01	226.621	215.503
	11.9479	32.0087	207.364	223.019	224.993	226.275	238.64	246.225	214.637	230.916	229.911	223.053	213.563	221.183	226.794	215.641
	11.9583	32.0299	207.537	223.227	225.166	226.448	238.847	246.398	214.81	231.089	230.119	223.227	213.702	221.322	226.967	215.78
	11.9688	32.0511	207.71	223.4	225.339	226.621	239.021	246.606	214.949	231.262	230.292	223.4	213.875	221.495	227.106	215.988
	11.9792	32.0723	207.883	223.573	225.547	226.794	239.228	246.779	215.122	231.435	230.466	223.608	214.048	221.668	227.279	216.161
	11.9896	32.0935	208.056	223.746	225.72	226.967	239.401	246.987	215.295	231.643	230.673	223.781	214.187	221.841	227.452	216.334
	12	32.1147	208.264	223.919	225.928	227.14	239.575	247.16	215.434	231.816	230.846	223.954	214.36	222.014	227.625	216.507
	12.0104	32.1359	208.437	224.093	226.101	227.314	239.782	247.368	215.607	232.024	231.02	224.127	214.533	222.188	227.799	216.715
	12.0208	32.1571	208.61	224.266	226.309	227.487	239.956	247.541	215.745	232.197	231.193	224.3	214.706	222.361	227.937	216.888
	12.0312	32.1783	208.784	224.474	226.482	227.66	240.163	247.749	215.919	232.405	231.401	224.474	214.879	222.569	228.11	217.062
	12.0417	32.1996	208.957	224.647	226.656	227.833	240.337	247.922	216.092	232.578	231.574	224.647	215.053	222.742	228.283	217.235
	12.0521	32.2208	209.13	224.82	226.863	228.006	240.51	248.13	216.23	232.786	231.782	224.82	215.226	222.915	228.457	217.443
	12.0625	32.242	209.303	224.993	227.037	228.18	240.718	248.303	216.403	232.959	231.989	224.993	215.399	223.123	228.664	217.616
	12.0729	32.2632	209.442	225.166	227.244	228.353	240.891	248.511	216.577	233.167	232.197	225.201	215.572	223.296	228.838	217.789
	12.0833	32.2632	209.649	225.374	227.452	228.561	241.133	248.718	216.784	233.375	232.405	225.409	215.78	223.538	229.08	218.031
	12.0938	32.2844	209.788	225.547	227.66	228.734	241.341	248.926	216.958	233.583	232.613	225.582	215.953	223.712	229.253	218.204
	12.1042	32.3056	209.961	225.72	227.833	228.907	241.514	249.099	217.131	233.756	232.821	225.755	216.126	223.885	229.461	218.343
	12.1146	32.3268	210.1	225.894	228.041	229.08	241.722	249.307	217.304	233.929	232.994	225.928	216.3	224.093	229.669	218.482
	12.125	32.348	210.273	226.067	228.214	229.253	241.93	249.48	217.477	234.068	233.202	226.101	216.473	224.266	229.842	218.655
	12.1354	32.3693	210.411	226.24	228.387	229.426	242.103	249.688	217.65	234.241	233.41	226.275	216.646	224.439	230.05	218.793
	12.1458	32.3905	210.585	226.413	228.561	229.6	242.311	249.861	217.823	234.414	233.583	226.448	216.819	224.612	230.223	218.932
	12.1562	32.4117	210.723	226.586	228.699	229.773	242.519	250.069	217.997	234.553	233.791	226.621	216.992	224.785	230.431	219.07
	12.1667	32.4329	210.896	226.725	228.872	229.946	242.692	250.242	218.17	234.726	233.964	226.794	217.096	224.924	230.639	219.209
	12.1771	32.4541	211.035	226.898	229.045	230.119	242.9	250.45	218.343	234.864	234.137	226.933	217.235	225.097	230.812	219.382
	12.1875	32.4753	211.208	227.071	229.219	230.292	243.108	250.623	218.516	235.037	234.31	227.071	217.339	225.236	230.985	219.521
	12.1979	32.4965	211.347	227.244	229.392	230.466	243.281	250.831	218.689	235.211	234.483	227.244	217.477	225.409	231.124	219.659
	12.2083	32.5177	211.52	227.418	229.565	230.639	243.454	251.004	218.793	235.349	234.656	227.383	217.581	225.547	231.262	219.798
	12.2188	32.539	211.624	227.591	229.738	230.812	243.627	251.143	218.932	235.522	234.83	227.521	217.685	225.72	231.401	219.936
	12.2292	32.5602	211.728	227.764	229.911	230.985	243.766	251.316	219.036	235.661	235.003	227.66	217.823	225.859	231.574	220.075
	12.2396	32.5814	211.832	227.868	230.085	231.089	243.904	251.489	219.174	235.834	235.176	227.833	217.927	226.032	231.712	220.248
	12.25	32.6026	211.935	227.972	230.258	231.193	244.077	251.628	219.278	236.007	235.349	227.972	218.066	226.171	231.851	220.387
	12.2604	32.6238	212.039	228.076	230.431	231.297	244.216	251.801	219.382	236.146	235.522	228.11	218.17	226.344	231.989	220.525
	12.2708	32.645	212.143	228.18	230.569	231.401	244.389	251.974	219.521	236.284	235.695	228.249	218.308	226.482	232.128	220.664
	12.2812	32.645	212.282	228.353	230.743	231.539	244.562	252.147	219.659	236.457	235.869	228.422	218.447	226.69	232.301	220.802
	12.2917	32.6662	212.42	228.457	230.881	231.678	244.735	252.321	219.798	236.596	236.042	228.595	218.585	226.829	232.474	220.906
	12.3021	32.6874	212.524	228.561	231.02	231.782	244.874	252.494	219.902	236.735	236.215	228.734	218.689	226.967	232.613	221.01
	12.3125	32.7086	212.628	228.664	231.124	231.886	245.047	252.632	220.04	236.873	236.388	228.872	218.828	227.106	232.751	221.114
	12.3229	32.7299	212.732	228.768	231.262	231.989	245.186	252.805	220.144	237.012	236.527	229.011	218.932	227.244	232.89	221.252
	12.3333	32.7511	212.836	228.872	231.401	232.093	245.324	252.979	220.283	237.15	236.665	229.149	219.07	227.348	233.029	221.356
	12.3438	32.7723	212.94	228.976	231.539	232.197	245.497	253.152	220.387	237.289	236.804	229.288	219.174	227.487	233.167	221.46
	12.3542	32.7935	213.044	229.08	231.678	232.336	245.636	253.29	220.525	237.427	236.942	229.426	219.313	227.625	233.306	221.564
	12.3646	32.8147	213.148	229.219	231.816	232.44	245.809	253.429	220.629	237.566	237.081	229.53	219.417	227.729	233.444	221.668
	12.375	32.8359	213.252	229.323	231.955	232.544	245.948	253.567	220.733	237.704	237.219	229.669	219.555	227.868	233.617	221.772
	12.3854	32.8571	213.356	229.426	232.093	232.648	246.086	253.671	220.871	237.808	237.358	229.807	219.659	228.006	233.756	221.911
	12.3958	32.8783	213.494	229.53	232.232	232.751	246.259	253.81	221.01	237.947	237.497	229.911	219.798	228.11	233.894	222.014
	12.4062	32.8996	213.598	229.634	232.37	232.855	246.398	253.948	221.149	238.085	237.635	230.05	219.902	228.249	234.033	222.118
	12.4167	32.9208	213.702	229.738	232.509	232.959	246.536	254.087	221.287	238.224	237.774	230.188	220.04	228.387	234.172	222.222
	12.4271	32.942	213.806	229.842	232.648	233.098	246.71	254.226	221.426	238.362	237.912	230.292	220.144	228.491	234.31	222.326
	12.4375	32.9632	213.91	229.946	232.786	233.202	246.848	254.329	221.564	238.501	238.051	230.431	220.283	228.63	234.449	222.465
	12.4479	32.9844	214.014	230.085	232.925	233.306	246.987	254.468	221.703	238.64	238.189	230.569	220.387	228.734	234.587	222.569
	12.4583	33.0056	214.117	230.188	233.063	233.444	247.16	254.607	221.841	238.778	238.328	230.673	220.525	228.872	234.726	222.672
	12.4688	33.0268	214.221	230.292	233.202	233.548	247.298	254.745	221.98	238.917	238.466	230.812	220.629	229.011	234.864	222.776
	12.4792	33.0268	214.36	230.431	233.375	233.721	247.472	254.884	222.153	239.09	238.64	230.985	220.802	229.149	235.037	222.915
	12.4896	33.048	214.464	230.535	233.513	233.825	247.61	255.022	222.291	239.228	238.778	231.089	220.906	229.288	235.176	223.053
	12.5	33.0692	214.568	230.639	233.652	233.964	247.783	255.161	222.43	239.367	238.917	231.227	221.045	229.461	235.314	223.157
	12.5104	33.0905	214.706	230.743	233.791	234.068	247.922	255.299	222.569	239.505	239.055	231.366	221.183	229.6	235.453	223.261
	12.5208	33.1117	214.81	230.846	233.929	234.206	248.06	255.438	222.707	239.644	239.194	231.505	221.287	229.738	235.592	223.4
	12.5312	33.1329	214.914	230.95	234.068	234.31	248.234	255.542	222.846	239.782	239.332	231.643	221.426	229.877	235.765	223.504
	12.5417	33.1541	215.018	231.054	234.206	234.449	248.372	255.68	222.984	239.921	239.471	231.782	221.53	230.015	235.903	223.642
	12.5521	33.1753	215.122	231.158	234.345	234.553	248.511	255.819	223.123	240.06	239.609	231.92	221.668	230.154	236.042	223.746
	12.5625	33.1965	215.226	231.262	234.483	234.691	248.649	255.957	223.261	240.198	239.748	232.059	221.772	230.292	236.18	223.85
	12.5729	33.2177	215.33	231.366	234.622	234.795	248.788	256.096	223.365	240.337	239.886	232.197	221.911	230.431	236.319	223.989
	12.5833	33.2389	215.434	231.47	234.76	234.933	248.926	256.234	223.504	240.475	240.025	232.336	222.014	230.569	236.457	224.093
	12.5938	33.2602	215.538	231.574	234.899	235.037	249.099	256.373	223.642	240.614	240.163	232.509	222.153	230.708	236.596	224.196
	12.6042	33.2814	215.641	231.712	235.037	235.176	249.238	256.511	223.781	240.752	240.302	232.648	222.257	230.846	236.735	224.335
	12.6146	33.3026	215.745	231.816	235.176	235.28	249.377	256.615	223.885	240.891	240.441	232.786	222.395	230.985	236.873	224.439
	12.625	33.3238	215.884	231.92	235.314	235.418	249.515	256.754	224.023	241.029	240.579	232.925	222.499	231.124	237.012	224.543
	12.6354	33.345	215.988	232.024	235.453	235.522	249.654	256.892	224.162	241.133	240.718	233.063	222.638	231.262	237.15	224.681
	12.6458	33.3662	216.092	232.128	235.592	235.661	249.792	257.031	224.3	241.272	240.856	233.202	222.742	231.401	237.323	224.785
	12.6562	33.3874	216.23	232.232	235.73	235.765	249.965	257.17	224.404	241.376	240.995	233.34	222.88	231.574	237.462	224.889
	12.6667	33.4086	216.334	232.37	235.903	235.903	250.104	257.308	224.543	241.48	241.168	233.513	222.984	231.712	237.6	225.028
	12.6771	33.4086	216.507	232.544	236.076	236.042	250.277	257.481	224.716	241.653	241.341	233.687	223.157	231.886	237.774	225.166
	12.6875	33.4298	216.646	232.648	236.215	236.18	250.416	257.62	224.855	241.757	241.48	233.825	223.261	232.059	237.912	225.27
	12.6979	33.4511	216.75	232.786	236.354	236.284	250.554	257.758	224.958	241.895	241.618	233.998	223.4	232.197	238.051	225.409
	12.7083	33.4723	216.888	232.925	236.492	236.423	250.727	257.862	225.097	241.999	241.757	234.137	223.504	232.37	238.224	225.513
	12.7188	33.4935	217.027	233.063	236.631	236.527	250.901	258.035	225.236	242.138	241.93	234.31	223.642	232.509	238.362	225.651
	12.7292	33.5147	217.131	233.167	236.769	236.665	251.039	258.174	225.374	242.242	242.068	234.449	223.781	232.682	238.536	225.755
	12.7396	33.5359	217.269	233.306	236.942	236.769	251.212	258.347	225.478	242.38	242.207	234.622	223.885	232.821	238.709	225.894
	12.75	33.5571	217.408	233.444	237.081	236.908	251.351	258.52	225.617	242.484	242.346	234.795	224.023	232.959	238.847	225.998
	12.7604	33.5783	217.512	233.548	237.219	237.012	251.524	258.659	225.755	242.623	242.484	234.933	224.162	233.132	239.021	226.136
	12.7708	33.5995	217.65	233.687	237.358	237.15	251.697	258.832	225.928	242.727	242.623	235.107	224.3	233.271	239.159	226.24
	12.7812	33.6208	217.754	233.825	237.497	237.254	251.836	258.971	226.101	242.865	242.796	235.28	224.474	233.444	239.332	226.378
	12.7917	33.642	217.893	233.964	237.704	237.393	252.009	259.144	226.24	242.969	242.934	235.418	224.612	233.583	239.505	226.482
	12.8021	33.6632	218.031	234.068	237.878	237.497	252.182	259.282	226.413	243.108	243.073	235.592	224.751	233.756	239.644	226.621
	12.8125	33.6844	218.135	234.206	238.085	237.635	252.321	259.456	226.552	243.211	243.211	235.73	224.889	233.894	239.817	226.725
	12.8229	33.7056	218.274	234.345	238.259	237.774	252.494	259.594	226.725	243.385	243.35	235.903	225.028	234.068	239.956	226.863
	12.8333	33.7268	218.412	234.449	238.432	237.912	252.632	259.767	226.898	243.523	243.523	236.076	225.166	234.275	240.129	227.002
	12.8438	33.748	218.585	234.622	238.64	238.085	252.805	259.94	227.037	243.696	243.696	236.25	225.305	234.449	240.267	227.106
	12.8542	33.7692	218.724	234.76	238.813	238.259	252.979	260.079	227.21	243.835	243.869	236.423	225.443	234.622	240.441	227.244
	12.8646	33.7904	218.897	234.899	239.021	238.432	253.152	260.252	227.348	244.008	244.043	236.631	225.617	234.795	240.614	227.348
	12.875	33.8117	219.036	235.072	239.194	238.57	253.36	260.391	227.521	244.147	244.216	236.804	225.755	235.003	240.787	227.487
	12.8854	33.8117	219.244	235.245	239.401	238.778	253.567	260.599	227.729	244.32	244.424	237.046	225.928	235.211	241.029	227.695
	12.8958	33.8329	219.382	235.418	239.609	238.951	253.741	260.772	227.868	244.493	244.597	237.219	226.067	235.384	241.203	227.868
	12.9062	33.8541	219.521	235.557	239.782	239.09	253.914	260.945	228.041	244.631	244.77	237.427	226.205	235.592	241.376	228.006
	12.9167	33.8753	219.694	235.695	239.956	239.263	254.122	261.118	228.214	244.805	244.909	237.6	226.378	235.765	241.549	228.18
	12.9271	33.8965	219.832	235.869	240.129	239.436	254.295	261.257	228.422	244.943	245.082	237.808	226.552	235.938	241.722	228.353
	12.9375	33.9177	220.006	236.007	240.302	239.575	254.468	261.43	228.595	245.116	245.255	237.981	226.725	236.111	241.895	228.526
	12.9479	33.9389	220.144	236.146	240.475	239.748	254.676	261.603	228.803	245.255	245.428	238.189	226.933	236.319	242.068	228.664
	12.9583	33.9601	220.317	236.319	240.648	239.921	254.849	261.776	228.976	245.393	245.601	238.362	227.106	236.492	242.242	228.838
	12.9688	33.9814	220.456	236.457	240.822	240.06	255.022	261.915	229.149	245.567	245.774	238.57	227.279	236.7	242.449	229.011
	12.9792	34.0026	220.629	236.631	240.995	240.233	255.23	262.088	229.357	245.705	245.948	238.743	227.487	236.908	242.623	229.184
	12.9896	34.0238	220.768	236.769	241.133	240.371	255.403	262.261	229.53	245.844	246.086	238.917	227.66	237.081	242.796	229.323
	13	34.045	220.941	236.908	241.306	240.544	255.576	262.434	229.738	245.982	246.259	239.09	227.833	237.289	242.969	229.496
	13.0104	34.0662	221.079	237.081	241.48	240.683	255.784	262.607	229.911	246.155	246.433	239.263	228.006	237.497	243.142	229.669
	13.0208	34.0874	221.252	237.219	241.653	240.856	255.957	262.746	230.119	246.294	246.606	239.436	228.214	237.67	243.315	229.807
	13.0312	34.1086	221.391	237.358	241.826	240.995	256.131	262.919	230.292	246.433	246.744	239.609	228.387	237.878	243.523	229.981
	13.0417	34.1298	221.564	237.531	241.999	241.168	256.304	263.058	230.5	246.571	246.917	239.782	228.561	238.085	243.696	230.119
	13.0521	34.151	221.703	237.67	242.172	241.306	256.511	263.196	230.639	246.744	247.091	239.956	228.768	238.259	243.869	230.292
	13.0625	34.1723	221.876	237.808	242.311	241.48	256.685	263.369	230.812	246.883	247.229	240.129	228.907	238.466	244.043	230.431
	13.0729	34.1935	222.014	237.981	242.484	241.618	256.858	263.508	230.95	247.021	247.402	240.302	229.08	238.674	244.216	230.604
	13.0833	34.1935	222.222	238.155	242.657	241.826	257.1	263.716	231.124	247.195	247.61	240.51	229.253	238.917	244.424	230.777
	13.0938	34.2147	222.361	238.293	242.796	241.965	257.273	263.854	231.297	247.368	247.749	240.683	229.426	239.09	244.631	230.916
	13.1042	34.2359	222.534	238.466	242.934	242.138	257.447	264.027	231.435	247.506	247.922	240.856	229.6	239.263	244.805	231.089
	13.1146	34.2359	222.707	238.64	243.108	242.311	257.689	264.201	231.608	247.679	248.13	241.064	229.773	239.471	245.012	231.262
	13.125	34.2571	222.88	238.778	243.281	242.484	257.862	264.339	231.782	247.818	248.268	241.237	229.946	239.679	245.186	231.435
	13.1354	34.2571	223.053	238.986	243.454	242.657	258.035	264.547	231.955	247.991	248.441	241.41	230.119	239.886	245.393	231.608
	13.1458	34.2783	223.192	239.124	243.592	242.796	258.174	264.686	232.128	248.095	248.58	241.549	230.292	240.06	245.532	231.747
	13.1562	34.2783	223.365	239.298	243.766	242.969	258.347	264.893	232.301	248.234	248.753	241.722	230.5	240.267	245.705	231.955
	13.1667	34.2995	223.469	239.401	243.904	243.108	258.486	265.032	232.44	248.337	248.892	241.895	230.639	240.475	245.809	232.093
	13.1771	34.2995	223.608	239.54	244.077	243.281	258.659	265.205	232.648	248.476	249.065	242.068	230.846	240.683	245.982	232.301
	13.1875	34.3207	223.712	239.644	244.25	243.419	258.797	265.309	232.786	248.58	249.203	242.207	230.985	240.856	246.121	232.405
	13.1979	34.342	223.85	239.713	244.389	243.523	258.936	265.413	232.925	248.684	249.342	242.346	231.158	241.029	246.259	232.509
	13.2083	34.342	223.989	239.852	244.562	243.696	259.109	265.517	233.098	248.822	249.515	242.553	231.331	241.237	246.398	232.682
	13.2188	34.3632	224.093	239.956	244.701	243.835	259.248	265.621	233.202	248.926	249.654	242.692	231.47	241.445	246.536	232.786
	13.2292	34.3632	224.266	240.06	244.874	244.008	259.421	265.759	233.34	249.065	249.827	242.865	231.643	241.584	246.71	232.925
	13.2396	34.3844	224.37	240.163	244.978	244.147	259.559	265.828	233.444	249.169	249.965	243.004	231.782	241.722	246.848	233.029
	13.25	34.3844	224.508	240.302	245.116	244.32	259.733	265.967	233.583	249.307	250.104	243.211	231.955	241.861	247.021	233.167
	13.2604	34.4056	224.612	240.371	245.186	244.458	259.871	266.036	233.687	249.411	250.242	243.35	232.059	241.999	247.125	233.306
	13.2708	34.4056	224.785	240.51	245.324	244.631	260.044	266.175	233.791	249.55	250.416	243.523	232.232	242.138	247.298	233.444
	13.2812	34.4268	224.889	240.614	245.393	244.77	260.183	266.279	233.894	249.654	250.554	243.662	232.37	242.276	247.437	233.548
	13.2917	34.448	224.993	240.718	245.497	244.909	260.321	266.348	233.998	249.758	250.693	243.766	232.509	242.38	247.576	233.652
	13.3021	34.448	225.166	240.822	245.601	245.047	260.495	266.487	234.137	249.896	250.866	243.869	232.682	242.519	247.714	233.791
	13.3125	34.4692	225.27	240.925	245.705	245.151	260.599	266.556	234.241	250	250.935	243.973	232.786	242.657	247.853	233.929
	13.3229	34.4692	225.409	241.064	245.844	245.29	260.737	266.694	234.379	250.139	251.039	244.112	232.959	242.796	247.991	234.068
	13.3333	34.4904	225.547	241.133	245.913	245.393	260.841	266.798	234.483	250.242	251.143	244.181	233.098	242.934	248.095	234.172
	13.3438	34.4904	225.686	241.272	246.052	245.532	260.979	266.902	234.622	250.381	251.247	244.32	233.271	243.073	248.199	234.31
	13.3542	34.5117	225.755	241.376	246.121	245.636	261.083	267.006	234.691	250.45	251.316	244.424	233.41	243.211	248.303	234.414
	13.3646	34.5117	225.894	241.514	246.259	245.774	261.222	267.11	234.83	250.589	251.455	244.528	233.548	243.35	248.407	234.587
	13.375	34.5329	225.963	241.584	246.329	245.878	261.326	267.214	234.933	250.658	251.524	244.631	233.687	243.454	248.511	234.691
	13.3854	34.5541	226.067	241.687	246.433	245.982	261.43	267.318	235.037	250.727	251.593	244.735	233.825	243.592	248.615	234.795
	13.3958	34.5541	226.171	241.826	246.536	246.121	261.568	267.422	235.176	250.866	251.732	244.839	233.964	243.731	248.718	234.933
	13.4062	34.5753	226.275	241.93	246.64	246.225	261.672	267.526	235.28	250.935	251.801	244.943	234.102	243.869	248.822	235.072
	13.4167	34.5753	226.378	242.068	246.779	246.363	261.776	267.63	235.418	251.074	251.905	245.082	234.241	244.008	248.961	235.211
	13.4271	34.5965	226.482	242.172	246.848	246.467	261.88	267.733	235.522	251.143	252.009	245.151	234.379	244.147	249.03	235.314
	13.4375	34.5965	226.586	242.311	246.987	246.606	262.019	267.872	235.626	251.247	252.113	245.29	234.518	244.285	249.169	235.488
	13.4479	34.6177	226.69	242.415	247.056	246.71	262.122	267.941	235.73	251.351	252.182	245.393	234.656	244.424	249.238	235.592
	13.4583	34.6177	226.794	242.553	247.195	246.848	262.261	268.08	235.869	251.455	252.321	245.497	234.795	244.562	249.377	235.765
	13.4688	34.6389	226.898	242.657	247.264	246.952	262.365	268.184	235.938	251.524	252.39	245.601	234.899	244.701	249.48	235.869
	13.4792	34.6601	227.002	242.761	247.368	247.021	262.469	268.253	236.042	251.628	252.494	245.705	235.037	244.839	249.55	235.973
	13.4896	34.6601	227.106	242.9	247.472	247.16	262.607	268.392	236.18	251.732	252.598	245.809	235.176	244.978	249.688	236.146
	13.5	34.6813	227.21	243.004	247.576	247.264	262.711	268.495	236.284	251.801	252.667	245.913	235.314	245.116	249.758	236.25
	13.5104	34.6813	227.314	243.142	247.679	247.402	262.85	268.599	236.388	251.94	252.805	246.052	235.453	245.255	249.896	236.388
	13.5208	34.7026	227.418	243.246	247.783	247.506	262.954	268.703	236.492	252.009	252.875	246.155	235.592	245.393	250	236.527
	13.5312	34.7026	227.521	243.385	247.887	247.679	263.092	268.842	236.631	252.147	252.979	246.294	235.73	245.567	250.104	236.665
	13.5417	34.7238	227.625	243.489	247.991	247.783	263.196	268.911	236.735	252.217	253.083	246.398	235.834	245.671	250.208	236.804
	13.5521	34.7238	227.729	243.627	248.095	247.922	263.335	269.05	236.838	252.321	253.186	246.536	236.007	245.844	250.346	236.942
	13.5625	34.745	227.833	243.731	248.199	248.06	263.439	269.154	236.942	252.424	253.29	246.64	236.111	245.948	250.416	237.046
	13.5729	34.7662	227.902	243.8	248.268	248.164	263.543	269.223	237.046	252.494	253.36	246.744	236.25	246.086	250.52	237.185
	13.5833	34.7662	228.041	243.939	248.407	248.303	263.681	269.361	237.15	252.598	253.498	246.848	236.388	246.259	250.658	237.323
	13.5938	34.7874	228.145	244.043	248.476	248.441	263.785	269.431	237.254	252.702	253.602	246.952	236.527	246.363	250.762	237.462
	13.6042	34.7874	228.283	244.181	248.615	248.58	263.924	269.569	237.393	252.805	253.741	247.091	236.665	246.536	250.901	237.635
	13.6146	34.8086	228.422	244.285	248.684	248.718	264.027	269.673	237.497	252.909	253.81	247.195	236.804	246.64	251.004	237.774
	13.625	34.8086	228.561	244.424	248.822	248.857	264.166	269.777	237.6	253.013	253.948	247.333	236.942	246.779	251.143	237.912
	13.6354	34.8298	228.664	244.528	248.892	248.961	264.27	269.881	237.704	253.083	254.052	247.437	237.081	246.883	251.247	238.051
	13.6458	34.8298	228.838	244.666	249.03	249.134	264.408	270.019	237.843	253.221	254.191	247.576	237.219	247.021	251.385	238.224
	13.6562	34.851	228.942	244.77	249.099	249.238	264.512	270.123	237.947	253.29	254.295	247.679	237.358	247.16	251.489	238.362
	13.6667	34.8723	229.08	244.874	249.203	249.342	264.616	270.227	238.016	253.394	254.364	247.783	237.462	247.264	251.593	238.501
	13.6771	34.8723	229.219	245.012	249.307	249.515	264.72	270.366	238.155	253.498	254.503	247.922	237.635	247.402	251.732	238.674
	13.6875	34.8935	229.357	245.116	249.411	249.619	264.824	270.47	238.259	253.602	254.607	248.026	237.739	247.506	251.836	238.813
	13.6979	34.8935	229.496	245.255	249.515	249.758	264.963	270.608	238.397	253.706	254.745	248.164	237.912	247.645	251.974	238.951
	13.7083	34.9147	229.6	245.359	249.619	249.896	265.067	270.712	238.501	253.775	254.814	248.268	238.016	247.783	252.078	239.09
	13.7188	34.9147	229.773	245.497	249.723	250.069	265.205	270.851	238.64	253.914	254.953	248.407	238.189	247.922	252.217	239.263
	13.7292	34.9359	229.877	245.601	249.861	250.208	265.309	270.955	238.743	253.983	255.057	248.511	238.293	248.026	252.321	239.401
	13.7396	34.9359	230.05	245.74	250	250.381	265.447	271.093	238.882	254.122	255.195	248.684	238.466	248.164	252.459	239.575
	13.75	34.9571	230.154	245.844	250.139	250.554	265.586	271.197	238.986	254.191	255.299	248.788	238.57	248.268	252.563	239.713
	13.7604	34.9783	230.258	245.948	250.277	250.693	265.725	271.301	239.09	254.26	255.369	248.926	238.709	248.372	252.667	239.817
	13.7708	34.9783	230.431	246.086	250.45	250.901	265.863	271.439	239.194	254.399	255.507	249.099	238.847	248.545	252.805	240.025
	13.7812	34.9995	230.535	246.19	250.589	251.039	266.002	271.543	239.298	254.468	255.611	249.203	238.986	248.649	252.944	240.163
	13.7917	34.9995	230.743	246.329	250.727	251.212	266.14	271.682	239.436	254.607	255.75	249.377	239.159	248.788	253.083	240.337
	13.8021	35.0207	230.916	246.433	250.866	251.385	266.279	271.786	239.54	254.676	255.888	249.48	239.298	248.892	253.221	240.51
	13.8125	35.0207	231.124	246.571	251.039	251.559	266.417	271.924	239.679	254.814	256.061	249.654	239.471	249.065	253.394	240.683
	13.8229	35.0419	231.297	246.744	251.178	251.732	266.556	272.028	239.782	254.884	256.2	249.792	239.609	249.203	253.498	240.822
	13.8333	35.0632	231.47	246.917	251.282	251.87	266.66	272.132	239.886	254.953	256.338	249.896	239.748	249.377	253.637	240.96
	13.8438	35.0632	231.678	247.125	251.455	252.044	266.833	272.271	240.025	255.091	256.511	250.069	239.921	249.584	253.81	241.168
	13.8542	35.0844	231.851	247.298	251.593	252.217	266.971	272.409	240.129	255.161	256.65	250.173	240.06	249.723	253.948	241.306
	13.8646	35.0844	232.059	247.506	251.766	252.39	267.11	272.548	240.267	255.299	256.789	250.346	240.233	249.931	254.087	241.48
	13.875	35.1056	232.232	247.679	251.87	252.563	267.249	272.686	240.371	255.438	256.927	250.485	240.371	250.069	254.226	241.653
	13.8854	35.1056	232.44	247.887	252.044	252.771	267.387	272.86	240.51	255.611	257.1	250.623	240.544	250.277	254.399	241.826
	13.8958	35.1268	232.578	248.06	252.182	252.944	267.526	272.998	240.648	255.75	257.239	250.762	240.683	250.45	254.537	241.965
	13.9062	35.1268	232.786	248.268	252.355	253.152	267.664	273.171	240.822	255.923	257.412	250.901	240.856	250.623	254.676	242.138
	13.9167	35.148	232.959	248.476	252.494	253.325	267.803	273.31	240.96	256.027	257.551	251.039	240.995	250.797	254.814	242.311
	13.9271	35.1692	233.132	248.649	252.632	253.498	267.941	273.448	241.099	256.165	257.689	251.178	241.099	250.935	254.953	242.449
	13.9375	35.1692	233.34	248.857	252.805	253.706	268.114	273.622	241.272	256.338	257.828	251.385	241.272	251.143	255.126	242.657
	13.9479	35.1904	233.513	249.03	252.944	253.879	268.253	273.795	241.41	256.477	257.966	251.524	241.41	251.316	255.23	242.83
	13.9583	35.1904	233.721	249.238	253.117	254.087	268.461	273.968	241.584	256.65	258.139	251.697	241.618	251.489	255.403	243.004
	13.9688	35.2116	233.894	249.411	253.256	254.26	268.599	274.106	241.722	256.754	258.278	251.87	241.757	251.663	255.542	243.177
	13.9792	35.2116	234.102	249.619	253.429	254.468	268.807	274.28	241.895	256.927	258.451	252.044	241.93	251.836	255.75	243.385
	13.9896	35.2329	234.275	249.792	253.567	254.641	268.946	274.418	242.034	257.066	258.59	252.217	242.103	252.009	255.888	243.558
	14	35.2329	234.483	250	253.741	254.849	269.154	274.591	242.207	257.239	258.797	252.39	242.276	252.182	256.061	243.731
	14.0104	35.2541	234.656	250.173	253.879	255.022	269.292	274.73	242.346	257.377	258.936	252.528	242.415	252.355	256.2	243.904
	14.0208	35.2753	234.83	250.346	254.018	255.195	269.431	274.868	242.484	257.516	259.075	252.702	242.588	252.494	256.373	244.077
	14.0312	35.2753	235.037	250.554	254.191	255.403	269.638	275.076	242.657	257.654	259.248	252.875	242.761	252.702	256.546	244.285
	14.0417	35.2965	235.211	250.727	254.329	255.542	269.777	275.18	242.796	257.793	259.386	253.013	242.9	252.875	256.685	244.424
	14.0521	35.2965	235.384	250.935	254.503	255.75	269.985	275.319	242.969	257.932	259.559	253.221	243.073	253.048	256.858	244.631
	14.0625	35.3177	235.557	251.108	254.607	255.888	270.123	275.457	243.073	258.035	259.698	253.36	243.246	253.221	256.996	244.805
	14.0729	35.3177	235.765	251.316	254.78	256.096	270.331	275.596	243.211	258.174	259.871	253.533	243.419	253.394	257.204	245.012
	14.0833	35.3389	235.903	251.524	254.918	256.269	270.47	275.7	243.35	258.278	260.01	253.671	243.558	253.567	257.343	245.116
	14.0938	35.3389	236.076	251.732	255.057	256.442	270.608	275.873	243.489	258.416	260.183	253.81	243.766	253.741	257.516	245.29
	14.1042	35.3601	236.215	251.87	255.126	256.615	270.712	275.977	243.592	258.555	260.356	253.914	243.904	253.914	257.654	245.428
	14.1146	35.3813	236.354	252.009	255.23	256.754	270.851	276.081	243.696	258.659	260.495	254.052	244.043	254.052	257.828	245.567
	14.125	35.3813	236.527	252.182	255.369	256.962	270.989	276.254	243.835	258.797	260.668	254.191	244.181	254.226	257.966	245.74
	14.1354	35.4025	236.665	252.355	255.472	257.135	271.093	276.358	243.939	258.901	260.772	254.295	244.285	254.329	258.07	245.878
	14.1458	35.4025	236.838	252.528	255.611	257.308	271.232	276.496	244.077	259.04	260.91	254.433	244.424	254.468	258.174	246.052
	14.1562	35.4238	236.977	252.667	255.715	257.481	271.336	276.635	244.181	259.144	260.979	254.537	244.528	254.572	258.278	246.19
	14.1667	35.4238	237.15	252.84	255.853	257.654	271.474	276.773	244.32	259.282	261.083	254.676	244.666	254.71	258.416	246.363
	14.1771	35.445	237.289	252.979	255.957	257.758	271.613	276.877	244.424	259.386	261.187	254.814	244.77	254.814	258.52	246.502
	14.1875	35.445	237.462	253.152	256.096	257.862	271.751	277.05	244.562	259.525	261.291	254.953	244.874	254.953	258.624	246.675
	14.1979	35.4662	237.566	253.325	256.2	257.966	271.855	277.154	244.666	259.629	261.395	255.057	244.978	255.022	258.728	246.779
	14.2083	35.4874	237.704	253.464	256.304	258.035	271.959	277.258	244.77	259.767	261.464	255.161	245.082	255.126	258.832	246.917
	14.2188	35.4874	237.878	253.637	256.442	258.174	272.098	277.431	244.909	259.906	261.568	255.299	245.22	255.265	258.971	247.091
	14.2292	35.5086	238.016	253.775	256.546	258.278	272.201	277.535	245.012	260.01	261.672	255.403	245.324	255.369	259.04	247.229
	14.2396	35.5086	238.189	253.948	256.685	258.382	272.34	277.639	245.151	260.148	261.776	255.576	245.463	255.507	259.178	247.402
	14.25	35.5298	238.293	254.122	256.789	258.486	272.479	277.674	245.255	260.218	261.845	255.68	245.567	255.611	259.282	247.506
	14.2604	35.5298	238.397	254.295	256.927	258.59	272.617	277.778	245.393	260.321	261.984	255.819	245.705	255.75	259.386	247.645
	14.2708	35.551	238.466	254.364	257.031	258.694	272.721	277.847	245.463	260.391	262.053	255.923	245.809	255.853	259.49	247.714
	14.2812	35.551	238.605	254.503	257.17	258.832	272.86	277.951	245.567	260.495	262.192	256.061	245.948	255.992	259.629	247.818
	14.2917	35.5722	238.674	254.572	257.239	258.901	272.963	278.02	245.636	260.564	262.261	256.131	246.017	256.096	259.733	247.922
	14.3021	35.5935	238.743	254.676	257.308	259.005	273.033	278.089	245.705	260.633	262.33	256.2	246.121	256.2	259.802	247.991
	14.3125	35.5935	238.847	254.78	257.377	259.109	273.137	278.159	245.774	260.702	262.469	256.304	246.259	256.338	259.94	248.095
	14.3229	35.6147	238.917	254.884	257.447	259.213	273.206	278.228	245.844	260.772	262.538	256.373	246.363	256.442	260.044	248.164
	14.3333	35.6147	239.021	254.988	257.516	259.352	273.31	278.332	245.948	260.876	262.677	256.477	246.502	256.581	260.148	248.303
	14.3438	35.6359	239.09	255.091	257.585	259.421	273.379	278.401	245.982	260.945	262.746	256.546	246.571	256.65	260.252	248.372
	14.3542	35.6359	239.194	255.195	257.689	259.559	273.483	278.505	246.086	261.049	262.85	256.65	246.71	256.754	260.356	248.476
	14.3646	35.6571	239.263	255.299	257.724	259.629	273.518	278.574	246.155	261.118	262.954	256.754	246.779	256.823	260.425	248.58
	14.375	35.6571	239.367	255.403	257.828	259.767	273.622	278.644	246.225	261.187	263.058	256.858	246.883	256.927	260.529	248.684
	14.3854	35.6783	239.436	255.507	257.862	259.871	273.691	278.713	246.294	261.257	263.127	256.927	246.987	257.031	260.599	248.753
	14.3958	35.6995	239.505	255.576	257.932	259.94	273.76	278.782	246.363	261.326	263.196	256.996	247.056	257.1	260.668	248.822
	14.4062	35.6995	239.644	255.715	258.001	260.079	273.864	278.886	246.467	261.43	263.3	257.1	247.16	257.204	260.772	248.961
	14.4167	35.7207	239.713	255.784	258.07	260.148	273.933	278.955	246.502	261.499	263.369	257.17	247.264	257.273	260.841	249.03
	14.4271	35.7207	239.817	255.923	258.139	260.287	274.037	279.059	246.606	261.603	263.473	257.273	247.368	257.377	260.945	249.134
	14.4375	35.7419	239.886	255.992	258.209	260.356	274.106	279.094	246.675	261.638	263.543	257.343	247.437	257.447	261.014	249.238
	14.4479	35.7419	239.99	256.131	258.278	260.495	274.21	279.198	246.744	261.741	263.646	257.447	247.576	257.551	261.118	249.342
	14.4583	35.7631	240.06	256.234	258.347	260.564	274.28	279.267	246.814	261.811	263.716	257.516	247.645	257.654	261.187	249.411
	14.4688	35.7631	240.163	256.338	258.416	260.668	274.383	279.371	246.917	261.915	263.82	257.62	247.749	257.758	261.291	249.55
	14.4792	35.7844	240.233	256.442	258.486	260.772	274.453	279.44	246.952	261.984	263.889	257.689	247.818	257.828	261.36	249.619
	14.4896	35.8056	240.302	256.511	258.555	260.841	274.522	279.51	247.021	262.053	263.958	257.758	247.922	257.897	261.43	249.688
	14.5	35.8056	240.406	256.65	258.624	260.979	274.626	279.613	247.125	262.122	264.062	257.862	248.026	258.001	261.534	249.792
	14.5104	35.8268	240.475	256.719	258.694	261.049	274.695	279.648	247.16	262.192	264.131	257.932	248.095	258.07	261.603	249.896
	14.5208	35.8268	240.579	256.858	258.763	261.187	274.764	279.752	247.264	262.296	264.235	258.035	248.234	258.174	261.707	250
	14.5312	35.848	240.683	256.962	258.832	261.257	274.834	279.821	247.333	262.365	264.305	258.105	248.303	258.243	261.776	250.069
	14.5417	35.848	240.787	257.1	258.901	261.395	274.938	279.96	247.437	262.469	264.408	258.209	248.407	258.382	261.88	250.208
	14.5521	35.8692	240.856	257.204	258.971	261.464	275.007	280.029	247.472	262.538	264.478	258.313	248.511	258.451	261.949	250.277
	14.5625	35.8692	240.995	257.343	259.04	261.603	275.111	280.133	247.576	262.642	264.582	258.416	248.615	258.555	262.053	250.381
	14.5729	35.8904	241.064	257.447	259.109	261.672	275.18	280.237	247.645	262.711	264.651	258.486	248.684	258.624	262.122	250.485
	14.5833	35.9116	241.168	257.516	259.144	261.741	275.249	280.306	247.679	262.815	264.72	258.59	248.788	258.694	262.192	250.554
	14.5938	35.9116	241.272	257.654	259.248	261.88	275.388	280.445	247.818	262.919	264.824	258.694	248.892	258.797	262.296	250.658
	14.6042	35.9328	241.341	257.758	259.282	261.949	275.457	280.514	247.887	262.988	264.893	258.797	248.961	258.867	262.365	250.762
	14.6146	35.9328	241.48	257.897	259.386	262.088	275.596	280.618	247.991	263.127	264.997	258.901	249.099	259.005	262.469	250.866
	14.625	35.9541	241.549	258.001	259.421	262.157	275.665	280.722	248.095	263.196	265.067	259.005	249.169	259.109	262.538	250.935
	14.6354	35.9541	241.653	258.139	259.559	262.296	275.804	280.826	248.199	263.3	265.17	259.109	249.307	259.248	262.677	251.074
	14.6458	35.9753	241.757	258.209	259.663	262.365	275.873	280.895	248.268	263.404	265.24	259.178	249.377	259.317	262.746	251.143
	14.6562	35.9753	241.861	258.347	259.767	262.503	276.011	281.034	248.372	263.508	265.344	259.317	249.515	259.456	262.884	251.247
	14.6667	35.9965	241.93	258.451	259.871	262.607	276.081	281.103	248.476	263.577	265.413	259.386	249.584	259.559	262.988	251.351
	14.6771	36.0177	242.034	258.555	259.975	262.711	276.185	281.207	248.545	263.681	265.517	259.49	249.654	259.629	263.092	251.42
	14.6875	36.0177	242.138	258.694	260.079	262.85	276.323	281.311	248.649	263.785	265.655	259.594	249.792	259.767	263.231	251.524
	14.6979	36.0389	242.207	258.797	260.183	262.954	276.392	281.38	248.718	263.854	265.759	259.698	249.861	259.871	263.335	251.628
	14.7083	36.0389	242.346	258.901	260.321	263.092	276.531	281.518	248.857	263.993	265.898	259.802	250	259.975	263.439	251.732
	14.7188	36.0601	242.415	259.005	260.425	263.196	276.6	281.588	248.926	264.062	266.036	259.906	250.069	260.079	263.543	251.801
	14.7292	36.0601	242.553	259.178	260.529	263.335	276.739	281.692	249.03	264.166	266.175	260.01	250.208	260.218	263.681	251.94
	14.7396	36.0813	242.623	259.317	260.633	263.439	276.808	281.796	249.134	264.27	266.279	260.114	250.277	260.321	263.785	252.009
	14.75	36.0813	242.727	259.456	260.772	263.577	276.947	281.899	249.238	264.374	266.417	260.218	250.416	260.425	263.924	252.113
	14.7604	36.1025	242.83	259.594	260.876	263.681	277.016	281.969	249.307	264.443	266.521	260.321	250.485	260.529	263.993	252.217
	14.7708	36.1237	242.9	259.733	260.945	263.785	277.12	282.073	249.377	264.547	266.625	260.391	250.554	260.633	264.097	252.321
	14.7812	36.1237	243.038	259.906	261.083	263.924	277.224	282.177	249.515	264.651	266.764	260.495	250.693	260.737	264.235	252.459
	14.7917	36.145	243.142	260.01	261.187	264.027	277.328	282.315	249.584	264.72	266.868	260.599	250.762	260.841	264.339	252.563
	14.8021	36.145	243.315	260.183	261.291	264.166	277.431	282.488	249.688	264.859	267.006	260.702	250.901	260.979	264.478	252.736
	14.8125	36.1662	243.419	260.321	261.395	264.27	277.535	282.627	249.792	264.963	267.11	260.841	250.97	261.083	264.547	252.84
	14.8229	36.1662	243.592	260.46	261.534	264.408	277.639	282.765	249.896	265.101	267.249	260.979	251.108	261.187	264.686	252.979
	14.8333	36.1874	243.731	260.599	261.638	264.512	277.778	282.904	249.965	265.205	267.387	261.118	251.178	261.291	264.789	253.083
	14.8438	36.1874	243.869	260.772	261.741	264.651	277.916	283.077	250.069	265.378	267.526	261.291	251.316	261.464	264.928	253.256
	14.8542	36.2086	244.008	260.91	261.845	264.755	278.055	283.216	250.208	265.482	267.63	261.395	251.42	261.568	265.032	253.36
	14.8646	36.2298	244.112	261.014	261.949	264.859	278.159	283.354	250.312	265.621	267.733	261.534	251.559	261.707	265.136	253.464
	14.875	36.2298	244.285	261.187	262.088	264.997	278.332	283.493	250.485	265.759	267.872	261.707	251.732	261.88	265.309	253.602
	14.8854	36.251	244.389	261.326	262.226	265.136	278.436	283.631	250.589	265.863	267.976	261.811	251.87	262.019	265.413	253.706
	14.8958	36.251	244.562	261.499	262.365	265.274	278.609	283.804	250.762	266.036	268.149	261.984	252.044	262.157	265.586	253.879
	14.9062	36.2722	244.701	261.603	262.503	265.413	278.713	283.943	250.866	266.14	268.288	262.122	252.147	262.296	265.725	253.983
	14.9167	36.2722	244.839	261.776	262.642	265.551	278.886	284.081	251.039	266.279	268.461	262.261	252.321	262.469	265.863	254.122
	14.9271	36.2934	244.978	261.915	262.746	265.69	278.99	284.22	251.143	266.417	268.599	262.4	252.459	262.607	266.002	254.226
	14.9375	36.2934	245.116	262.088	262.919	265.828	279.163	284.393	251.316	266.556	268.773	262.573	252.632	262.781	266.175	254.399
	14.9479	36.3147	245.255	262.226	263.023	265.967	279.267	284.532	251.42	266.694	268.876	262.677	252.771	262.884	266.279	254.503
	14.9583	36.3359	245.359	262.33	263.127	266.071	279.406	284.67	251.559	266.798	269.015	262.815	252.909	263.023	266.417	254.607
	14.9688	36.3359	245.532	262.503	263.3	266.244	279.544	284.809	251.697	266.937	269.188	262.988	253.048	263.196	266.59	254.745
	14.9792	36.3571	245.636	262.642	263.404	266.348	279.683	284.947	251.836	267.075	269.327	263.092	253.186	263.335	266.694	254.884
	14.9896	36.3571	245.809	262.815	263.543	266.521	279.821	285.121	251.974	267.214	269.5	263.265	253.36	263.473	266.868	255.057
	15	36.3783	245.948	262.954	263.681	266.625	279.96	285.224	252.113	267.318	269.638	263.404	253.498	263.612	267.006	255.161
	15.0104	36.3783	246.086	263.092	263.82	266.798	280.098	285.398	252.251	267.491	269.777	263.543	253.671	263.785	267.145	255.334
	15.0208	36.3995	246.225	263.231	263.958	266.902	280.237	285.536	252.39	267.63	269.915	263.681	253.775	263.924	267.283	255.438
	15.0312	36.3995	246.363	263.404	264.097	267.075	280.41	285.709	252.528	267.768	270.089	263.854	253.948	264.062	267.456	255.611
	15.0417	36.4207	246.502	263.543	264.201	267.179	280.549	285.813	252.667	267.907	270.227	263.958	254.087	264.201	267.56	255.75
	15.0521	36.4419	246.64	263.646	264.339	267.318	280.653	285.952	252.771	268.045	270.366	264.097	254.226	264.339	267.699	255.853
	15.0625	36.4419	246.779	263.82	264.478	267.456	280.826	286.125	252.909	268.184	270.539	264.235	254.364	264.512	267.837	256.027
	15.0729	36.4631	246.917	263.958	264.582	267.595	280.964	286.229	253.013	268.322	270.643	264.374	254.503	264.616	267.976	256.131
	15.0833	36.4844	247.021	264.062	264.686	267.699	281.103	286.367	253.152	268.461	270.781	264.512	254.641	264.755	268.08	256.269
	15.0938	36.5056	247.16	264.201	264.824	267.803	281.207	286.506	253.256	268.565	270.92	264.616	254.78	264.893	268.218	256.408
	15.1042	36.5268	247.298	264.305	264.928	267.941	281.345	286.61	253.36	268.703	271.024	264.755	254.884	265.032	268.357	256.511
	15.1146	36.548	247.402	264.408	265.032	268.045	281.484	286.748	253.464	268.807	271.162	264.893	255.022	265.136	268.461	256.65
	15.125	36.5692	247.541	264.512	265.136	268.184	281.622	286.887	253.567	268.946	271.301	264.997	255.161	265.274	268.599	256.754
	15.1354	36.5904	247.645	264.616	265.24	268.288	281.726	287.025	253.706	269.084	271.405	265.136	255.299	265.413	268.703	256.892
	15.1458	36.5904	247.818	264.789	265.413	268.426	281.899	287.164	253.845	269.223	271.578	265.309	255.472	265.586	268.876	257.066
	15.1562	36.6116	247.887	264.893	265.517	268.565	282.038	287.268	253.948	269.361	271.717	265.413	255.576	265.69	268.98	257.135
	15.1667	36.6328	247.956	264.997	265.621	268.669	282.142	287.406	254.052	269.5	271.855	265.551	255.715	265.828	269.119	257.239
	15.1771	36.654	248.026	265.101	265.725	268.807	282.28	287.51	254.191	269.604	271.959	265.655	255.853	265.967	269.223	257.308
	15.1875	36.6753	248.095	265.205	265.828	268.911	282.419	287.614	254.295	269.742	272.098	265.725	255.992	266.106	269.361	257.412
	15.1979	36.6965	248.164	265.344	265.967	269.015	282.523	287.753	254.399	269.812	272.236	265.828	256.096	266.209	269.465	257.481
	15.2083	36.7177	248.234	265.447	266.071	269.154	282.592	287.857	254.503	269.881	272.34	265.898	256.2	266.279	269.604	257.551
	15.2188	36.7389	248.268	265.551	266.175	269.257	282.696	287.961	254.607	269.985	272.479	266.002	256.269	266.348	269.708	257.654
	15.2292	36.7601	248.337	265.655	266.279	269.396	282.765	288.099	254.745	270.054	272.617	266.071	256.338	266.417	269.846	257.724
	15.2396	36.7813	248.407	265.759	266.383	269.5	282.835	288.203	254.814	270.158	272.721	266.175	256.442	266.521	269.915	257.828
	15.25	36.8025	248.476	265.898	266.521	269.569	282.904	288.307	254.884	270.227	272.79	266.279	256.511	266.59	270.019	257.897
	15.2604	36.8237	248.545	266.002	266.59	269.604	282.973	288.446	254.953	270.296	272.894	266.348	256.581	266.66	270.089	257.966
	15.2708	36.845	248.615	266.106	266.66	269.673	283.077	288.549	255.022	270.4	272.963	266.452	256.65	266.764	270.158	258.07
	15.2812	36.8662	248.649	266.175	266.729	269.742	283.146	288.653	255.091	270.47	273.033	266.521	256.719	266.833	270.227	258.139
	15.2917	36.8874	248.718	266.244	266.764	269.812	283.216	288.792	255.161	270.539	273.102	266.625	256.823	266.902	270.331	258.243
	15.3021	36.8874	248.822	266.348	266.868	269.881	283.319	288.93	255.265	270.677	273.241	266.729	256.927	267.006	270.435	258.347
	15.3125	36.9086	248.892	266.417	266.937	269.95	283.389	289.034	255.334	270.747	273.31	266.833	256.996	267.11	270.504	258.416
	15.3229	36.9298	248.961	266.487	266.971	270.019	283.493	289.173	255.403	270.851	273.379	266.902	257.066	267.179	270.608	258.52
	15.3333	36.951	249.03	266.521	267.041	270.089	283.562	289.277	255.472	270.92	273.483	267.006	257.135	267.249	270.677	258.59
	15.3438	36.9722	249.065	266.59	267.11	270.158	283.631	289.346	255.542	270.989	273.552	267.075	257.204	267.318	270.747	258.694
	15.3542	36.9934	249.134	266.66	267.145	270.193	283.7	289.45	255.611	271.093	273.622	267.179	257.308	267.422	270.816	258.763
	15.3646	37.0146	249.203	266.729	267.214	270.262	283.804	289.519	255.646	271.162	273.691	267.249	257.377	267.491	270.92	258.832
	15.375	37.0359	249.273	266.764	267.283	270.331	283.874	289.589	255.715	271.266	273.795	267.352	257.447	267.56	270.989	258.936
	15.3854	37.0571	249.342	266.833	267.318	270.4	283.943	289.658	255.784	271.336	273.864	267.456	257.516	267.664	271.058	259.005
	15.3958	37.0783	249.411	266.902	267.387	270.47	284.012	289.727	255.853	271.405	273.933	267.526	257.585	267.733	271.128	259.109
	15.4062	37.0995	249.446	266.971	267.456	270.504	284.081	289.831	255.923	271.509	274.002	267.63	257.689	267.803	271.232	259.178
	15.4167	37.1207	249.515	267.041	267.491	270.574	284.185	289.9	255.992	271.578	274.106	267.699	257.758	267.872	271.301	259.248
	15.4271	37.1419	249.584	267.075	267.56	270.643	284.255	289.97	256.061	271.682	274.176	267.803	257.828	267.976	271.37	259.317
	15.4375	37.1631	249.654	267.145	267.63	270.712	284.324	290.039	256.131	271.751	274.245	267.872	257.897	268.045	271.474	259.421
	15.4479	37.1631	249.758	267.249	267.699	270.816	284.428	290.143	256.234	271.89	274.383	268.011	258.001	268.149	271.578	259.525
	15.4583	37.1843	249.827	267.318	267.768	270.851	284.497	290.247	256.304	271.959	274.453	268.08	258.105	268.253	271.647	259.594
	15.4688	37.2056	249.896	267.352	267.837	270.92	284.601	290.316	256.373	272.063	274.522	268.184	258.174	268.322	271.717	259.663
	15.4792	37.2268	249.965	267.422	267.872	270.989	284.67	290.385	256.408	272.167	274.591	268.253	258.243	268.426	271.82	259.767
	15.4896	37.248	250.035	267.491	267.941	271.058	284.774	290.454	256.477	272.236	274.695	268.357	258.347	268.495	271.89	259.837
	15.5	37.2692	250.104	267.56	268.011	271.093	284.843	290.524	256.546	272.34	274.764	268.426	258.451	268.599	271.994	259.906
	15.5104	37.2904	250.173	267.63	268.045	271.162	284.913	290.628	256.615	272.444	274.868	268.53	258.52	268.703	272.098	259.975
	15.5208	37.3116	250.242	267.664	268.114	271.232	285.017	290.697	256.685	272.513	274.972	268.599	258.624	268.773	272.201	260.079
	15.5312	37.3328	250.277	267.733	268.184	271.301	285.086	290.766	256.754	272.617	275.042	268.703	258.694	268.876	272.271	260.148
	15.5417	37.354	250.346	267.803	268.218	271.37	285.155	290.835	256.858	272.721	275.145	268.773	258.797	268.946	272.375	260.218
	15.5521	37.3752	250.416	267.872	268.288	271.439	285.259	290.939	256.927	272.79	275.249	268.876	258.867	269.05	272.479	260.287
	15.5625	37.3965	250.485	267.907	268.357	271.509	285.328	291.009	256.996	272.894	275.319	268.946	258.971	269.154	272.582	260.391
	15.5729	37.4177	250.554	267.976	268.392	271.613	285.432	291.078	257.1	272.963	275.423	269.05	259.075	269.223	272.686	260.46
	15.5833	37.4389	250.623	268.045	268.495	271.682	285.502	291.147	257.17	273.067	275.526	269.119	259.144	269.327	272.756	260.529
	15.5938	37.4601	250.693	268.149	268.565	271.751	285.571	291.216	257.273	273.171	275.596	269.223	259.248	269.431	272.86	260.599
	15.6042	37.4601	250.797	268.253	268.703	271.855	285.709	291.355	257.377	273.275	275.734	269.327	259.352	269.534	272.998	260.737
	15.6146	37.4813	250.866	268.322	268.773	271.959	285.779	291.459	257.447	273.379	275.838	269.431	259.456	269.638	273.102	260.806
	15.625	37.5025	250.935	268.426	268.876	272.028	285.883	291.597	257.551	273.483	275.942	269.5	259.559	269.708	273.206	260.876
	15.6354	37.5237	251.004	268.495	268.98	272.098	285.952	291.701	257.62	273.552	276.011	269.604	259.629	269.812	273.31	260.945
	15.6458	37.5449	251.074	268.565	269.05	272.167	286.021	291.805	257.724	273.656	276.115	269.673	259.733	269.915	273.379	261.049
	15.6562	37.5662	251.143	268.634	269.154	272.271	286.125	291.909	257.793	273.76	276.219	269.777	259.802	269.985	273.483	261.118
	15.6667	37.5874	251.212	268.738	269.223	272.34	286.194	292.013	257.862	273.829	276.288	269.881	259.906	270.089	273.587	261.187
	15.6771	37.6086	251.282	268.807	269.327	272.409	286.264	292.117	257.966	273.933	276.392	270.019	259.975	270.158	273.691	261.291
	15.6875	37.6298	251.351	268.876	269.396	272.479	286.367	292.255	258.035	274.072	276.496	270.123	260.079	270.262	273.795	261.395
	15.6979	37.651	251.42	268.98	269.5	272.582	286.437	292.359	258.105	274.176	276.6	270.227	260.183	270.366	273.899	261.499
	15.7083	37.6722	251.489	269.05	269.604	272.652	286.541	292.463	258.209	274.28	276.669	270.331	260.252	270.504	273.968	261.603
	15.7188	37.6934	251.559	269.119	269.673	272.721	286.644	292.567	258.278	274.383	276.773	270.435	260.356	270.608	274.106	261.672
	15.7292	37.7146	251.628	269.223	269.777	272.825	286.748	292.671	258.382	274.487	276.877	270.539	260.46	270.712	274.21	261.776
	15.7396	37.7358	251.697	269.292	269.846	272.894	286.852	292.775	258.451	274.591	277.016	270.643	260.564	270.851	274.314	261.88
	15.75	37.7571	251.801	269.361	269.95	272.963	286.956	292.914	258.52	274.695	277.12	270.781	260.702	270.955	274.418	261.984
	15.7604	37.7571	251.94	269.465	270.089	273.067	287.095	293.052	258.659	274.834	277.293	270.92	260.841	271.093	274.591	262.088
	15.7708	37.7783	252.044	269.569	270.158	273.171	287.199	293.156	258.728	274.972	277.397	271.024	260.945	271.232	274.695	262.192
	15.7812	37.7995	252.147	269.638	270.262	273.241	287.303	293.26	258.832	275.076	277.535	271.128	261.049	271.336	274.799	262.296
	15.7917	37.8207	252.251	269.708	270.331	273.31	287.406	293.364	258.936	275.18	277.639	271.232	261.153	271.439	274.903	262.4
	15.8021	37.8419	252.355	269.812	270.435	273.414	287.545	293.502	259.075	275.284	277.778	271.336	261.257	271.578	275.007	262.469
	15.8125	37.8631	252.459	269.881	270.539	273.552	287.649	293.641	259.178	275.388	277.916	271.439	261.36	271.682	275.145	262.573
	15.8229	37.8843	252.528	269.95	270.643	273.656	287.753	293.779	259.317	275.492	278.02	271.578	261.464	271.786	275.249	262.677
	15.8333	37.9055	252.632	270.054	270.781	273.795	287.857	293.918	259.456	275.596	278.159	271.682	261.568	271.924	275.353	262.781
	15.8438	37.9268	252.736	270.158	270.885	273.899	287.961	294.057	259.559	275.7	278.263	271.786	261.672	272.028	275.457	262.884
	15.8542	37.948	252.84	270.296	271.024	274.037	288.065	294.195	259.698	275.804	278.401	271.89	261.776	272.132	275.596	262.954
	15.8646	37.9692	252.944	270.435	271.128	274.141	288.168	294.334	259.802	275.942	278.505	272.028	261.88	272.271	275.7	263.058
	15.875	37.9904	253.048	270.539	271.266	274.28	288.272	294.472	259.94	276.046	278.644	272.167	261.984	272.375	275.804	263.162
	15.8854	38.0116	253.152	270.677	271.405	274.383	288.411	294.611	260.044	276.185	278.782	272.305	262.088	272.513	275.907	263.265
	15.8958	38.0328	253.256	270.816	271.509	274.522	288.515	294.749	260.183	276.323	278.886	272.444	262.226	272.652	276.011	263.404
	15.9062	38.0328	253.394	270.955	271.682	274.661	288.653	294.922	260.321	276.496	279.059	272.652	262.365	272.79	276.185	263.543
	15.9167	38.054	253.464	271.093	271.786	274.799	288.757	295.061	260.46	276.635	279.198	272.79	262.469	272.929	276.323	263.681
	15.9271	38.0752	253.567	271.232	271.924	274.903	288.896	295.2	260.564	276.773	279.336	272.929	262.607	273.067	276.462	263.82
	15.9375	38.0965	253.671	271.336	272.063	275.007	289	295.338	260.702	276.912	279.475	273.067	262.746	273.206	276.6	263.958
	15.9479	38.1177	253.775	271.474	272.167	275.145	289.138	295.477	260.806	277.05	279.648	273.206	262.884	273.344	276.739	264.097
	15.9583	38.1389	253.879	271.613	272.305	275.249	289.277	295.615	260.945	277.224	279.787	273.344	263.023	273.483	276.912	264.201
	15.9688	38.1601	254.018	271.717	272.409	275.388	289.415	295.754	261.049	277.362	279.925	273.483	263.162	273.622	277.05	264.339
	15.9792	38.1813	254.122	271.855	272.548	275.492	289.554	295.892	261.187	277.501	280.098	273.622	263.335	273.76	277.189	264.478
	15.9896	38.2025	254.226	271.994	272.652	275.63	289.692	296.031	261.326	277.639	280.237	273.795	263.473	273.899	277.362	264.616
	16	38.2237	254.364	272.098	272.79	275.734	289.796	296.204	261.464	277.778	280.375	273.933	263.612	274.037	277.501	264.72
	16.0104	38.2449	254.468	272.236	272.929	275.873	289.935	296.342	261.603	277.916	280.549	274.072	263.75	274.176	277.639	264.859
	16.0208	38.2661	254.572	272.34	273.033	275.977	290.073	296.481	261.741	278.055	280.687	274.21	263.889	274.314	277.812	264.997
	16.0312	38.2874	254.71	272.479	273.171	276.081	290.212	296.62	261.88	278.193	280.826	274.349	264.027	274.453	277.951	265.136
	16.0417	38.3086	254.814	272.582	273.31	276.219	290.351	296.758	261.984	278.332	280.999	274.487	264.166	274.591	278.089	265.24
	16.0521	38.3298	254.918	272.686	273.414	276.323	290.454	296.931	262.122	278.47	281.137	274.626	264.305	274.695	278.263	265.378
	16.0625	38.3298	255.091	272.825	273.587	276.462	290.628	297.104	262.296	278.644	281.311	274.799	264.512	274.868	278.436	265.551
	16.0729	38.351	255.195	272.963	273.691	276.6	290.766	297.243	262.434	278.817	281.484	274.938	264.651	275.007	278.574	265.655
	16.0833	38.3722	255.299	273.067	273.829	276.704	290.905	297.382	262.573	278.955	281.622	275.076	264.789	275.145	278.713	265.794
	16.0938	38.3934	255.438	273.171	273.968	276.808	291.043	297.52	262.711	279.094	281.761	275.215	264.893	275.284	278.851	265.898
	16.1042	38.4146	255.542	273.31	274.072	276.947	291.147	297.693	262.815	279.232	281.899	275.353	265.032	275.423	278.99	266.002
	16.1146	38.4358	255.646	273.414	274.21	277.05	291.286	297.832	262.954	279.371	282.038	275.492	265.17	275.561	279.094	266.14
	16.125	38.4571	255.784	273.518	274.349	277.189	291.39	297.97	263.092	279.51	282.177	275.63	265.309	275.665	279.232	266.244
	16.1354	38.4783	255.888	273.622	274.453	277.293	291.528	298.109	263.231	279.648	282.35	275.769	265.413	275.804	279.371	266.383
	16.1458	38.4995	255.992	273.76	274.591	277.397	291.667	298.247	263.335	279.787	282.488	275.907	265.551	275.942	279.51	266.487
	16.1562	38.5207	256.061	273.864	274.695	277.535	291.771	298.351	263.439	279.96	282.627	276.081	265.69	276.081	279.648	266.625
	16.1667	38.5419	256.131	273.968	274.834	277.639	291.909	298.49	263.543	280.098	282.765	276.219	265.794	276.219	279.787	266.729
	16.1771	38.5631	256.2	274.072	274.972	277.743	292.048	298.628	263.646	280.237	282.904	276.358	265.932	276.358	279.891	266.833
	16.1875	38.5843	256.269	274.21	275.042	277.812	292.152	298.767	263.75	280.375	283.042	276.462	266.071	276.496	280.029	266.971
	16.1979	38.6055	256.304	274.314	275.111	277.882	292.29	298.871	263.854	280.514	283.216	276.566	266.175	276.6	280.168	267.075
	16.2083	38.6267	256.373	274.418	275.215	277.986	292.429	299.009	263.958	280.653	283.354	276.669	266.313	276.739	280.306	267.214
	16.2188	38.6267	256.477	274.522	275.319	278.089	292.567	299.183	264.097	280.791	283.527	276.808	266.487	276.912	280.479	267.352
	16.2292	38.648	256.546	274.591	275.388	278.159	292.706	299.321	264.166	280.895	283.666	276.912	266.59	277.05	280.618	267.491
	16.2396	38.6692	256.615	274.661	275.492	278.228	292.844	299.425	264.27	280.999	283.77	277.016	266.729	277.12	280.722	267.595
	16.25	38.6904	256.65	274.695	275.561	278.297	292.948	299.564	264.374	281.068	283.874	277.12	266.868	277.224	280.86	267.699
	16.2604	38.6904	256.754	274.799	275.665	278.436	293.121	299.737	264.512	281.207	284.012	277.258	267.006	277.362	280.964	267.837
	16.2708	38.7116	256.823	274.868	275.769	278.505	293.225	299.875	264.616	281.311	284.081	277.362	267.11	277.466	281.068	267.907
	16.2812	38.7328	256.892	274.938	275.838	278.574	293.329	299.979	264.72	281.415	284.185	277.466	267.214	277.57	281.172	268.011
	16.2917	38.7328	256.996	275.042	275.942	278.678	293.433	300.152	264.859	281.553	284.324	277.57	267.352	277.674	281.311	268.114
	16.3021	38.754	257.031	275.111	276.046	278.748	293.537	300.291	264.963	281.657	284.428	277.674	267.456	277.778	281.415	268.218
	16.3125	38.7752	257.1	275.18	276.115	278.851	293.606	300.395	265.067	281.761	284.497	277.778	267.526	277.882	281.484	268.288
	16.3229	38.7752	257.204	275.249	276.219	278.955	293.745	300.533	265.17	281.899	284.636	277.916	267.664	278.02	281.622	268.426
	16.3333	38.7964	257.273	275.319	276.288	279.025	293.814	300.637	265.274	282.003	284.74	278.02	267.768	278.089	281.726	268.495
	16.3438	38.8177	257.343	275.388	276.392	279.094	293.883	300.741	265.378	282.107	284.843	278.124	267.872	278.193	281.83	268.599
	16.3542	38.8177	257.412	275.492	276.496	279.198	294.022	300.845	265.517	282.246	284.947	278.263	267.976	278.332	281.934	268.703
	16.3646	38.8389	257.481	275.561	276.566	279.302	294.091	300.949	265.621	282.35	285.051	278.367	268.08	278.436	282.038	268.807
	16.375	38.8601	257.551	275.63	276.669	279.371	294.16	301.053	265.69	282.454	285.155	278.47	268.184	278.54	282.142	268.876
	16.3854	38.8601	257.654	275.734	276.773	279.475	294.299	301.191	265.828	282.592	285.294	278.609	268.322	278.644	282.28	269.015
	16.3958	38.8813	257.724	275.769	276.843	279.544	294.368	301.295	265.932	282.696	285.363	278.713	268.392	278.748	282.384	269.084
	16.4062	38.9025	257.758	275.838	276.947	279.613	294.438	301.365	266.002	282.8	285.467	278.817	268.495	278.851	282.454	269.188
	16.4167	38.9237	257.828	275.907	277.016	279.717	294.541	301.469	266.106	282.904	285.571	278.921	268.599	278.955	282.557	269.257
	16.4271	38.9237	257.932	276.011	277.12	279.821	294.645	301.607	266.244	283.042	285.675	279.059	268.738	279.094	282.696	269.396
	16.4375	38.9449	258.001	276.081	277.224	279.891	294.715	301.711	266.313	283.146	285.779	279.198	268.807	279.163	282.8	269.465
	16.4479	38.9661	258.07	276.15	277.293	279.994	294.819	301.815	266.417	283.25	285.883	279.302	268.911	279.267	282.904	269.569
	16.4583	38.9661	258.174	276.254	277.431	280.133	294.922	301.953	266.521	283.423	286.021	279.44	269.05	279.406	283.008	269.673
	16.4688	38.9873	258.243	276.323	277.535	280.202	294.992	302.023	266.625	283.527	286.125	279.579	269.154	279.51	283.112	269.777
	16.4792	39.0086	258.313	276.358	277.639	280.306	295.096	302.127	266.729	283.631	286.229	279.683	269.223	279.613	283.25	269.846
	16.4896	39.0086	258.416	276.462	277.743	280.445	295.2	302.265	266.833	283.77	286.367	279.821	269.361	279.752	283.389	269.985
	16.5	39.0298	258.486	276.531	277.847	280.514	295.269	302.369	266.937	283.908	286.506	279.96	269.5	279.856	283.493	270.089
	16.5104	39.051	258.555	276.635	277.951	280.618	295.373	302.473	267.041	284.012	286.61	280.064	269.604	279.96	283.631	270.193
	16.5208	39.051	258.694	276.739	278.055	280.756	295.477	302.612	267.145	284.151	286.748	280.202	269.742	280.098	283.77	270.331
	16.5312	39.0722	258.763	276.808	278.159	280.826	295.58	302.715	267.249	284.255	286.852	280.341	269.846	280.202	283.908	270.435
	16.5417	39.0934	258.832	276.877	278.263	280.93	295.684	302.819	267.318	284.393	286.956	280.445	269.95	280.306	284.012	270.504
	16.5521	39.1146	258.901	276.947	278.367	281.034	295.788	302.958	267.422	284.497	287.06	280.549	270.054	280.41	284.116	270.608
	16.5625	39.1146	259.005	277.085	278.47	281.137	295.892	303.096	267.56	284.636	287.199	280.722	270.227	280.549	284.289	270.747
	16.5729	39.1358	259.075	277.154	278.574	281.241	295.996	303.235	267.63	284.74	287.337	280.826	270.331	280.653	284.393	270.851
	16.5833	39.157	259.144	277.224	278.678	281.345	296.1	303.339	267.733	284.878	287.441	280.93	270.435	280.756	284.497	270.955
	16.5938	39.157	259.248	277.328	278.782	281.449	296.239	303.512	267.872	285.017	287.58	281.068	270.574	280.895	284.67	271.093
	16.6042	39.1783	259.317	277.431	278.886	281.553	296.342	303.616	267.976	285.121	287.684	281.207	270.677	280.999	284.774	271.197
	16.6146	39.1995	259.386	277.501	278.99	281.657	296.446	303.72	268.08	285.224	287.787	281.311	270.816	281.103	284.913	271.301
	16.625	39.1995	259.525	277.605	279.129	281.761	296.585	303.893	268.218	285.398	287.926	281.449	270.955	281.241	285.051	271.405
	16.6354	39.2207	259.594	277.674	279.198	281.865	296.689	303.997	268.322	285.536	288.065	281.588	271.058	281.345	285.155	271.509
	16.6458	39.2419	259.663	277.743	279.302	281.969	296.758	304.135	268.426	285.64	288.168	281.692	271.162	281.449	285.294	271.613
	16.6562	39.2419	259.767	277.882	279.44	282.073	296.897	304.274	268.599	285.813	288.307	281.83	271.301	281.588	285.432	271.751
	16.6667	39.2631	259.837	277.951	279.544	282.177	297.001	304.413	268.703	285.952	288.446	281.969	271.405	281.692	285.571	271.855
	16.6771	39.2843	259.906	278.02	279.648	282.28	297.104	304.516	268.807	286.056	288.584	282.073	271.543	281.83	285.709	271.959
	16.6875	39.2843	260.01	278.124	279.821	282.419	297.243	304.69	268.946	286.229	288.723	282.211	271.682	282.003	285.883	272.098
	16.6979	39.3055	260.079	278.228	279.925	282.523	297.347	304.794	269.05	286.367	288.861	282.315	271.786	282.107	286.021	272.201
	16.7083	39.3267	260.148	278.297	280.029	282.627	297.451	304.932	269.154	286.471	289	282.454	271.924	282.246	286.125	272.305
	16.7188	39.3479	260.252	278.367	280.168	282.731	297.555	305.071	269.257	286.61	289.138	282.557	272.063	282.384	286.264	272.409
	16.7292	39.3479	260.391	278.47	280.306	282.869	297.659	305.244	269.396	286.783	289.311	282.696	272.201	282.523	286.437	272.548
	16.7396	39.3692	260.495	278.54	280.41	282.973	297.763	305.382	269.5	286.887	289.45	282.835	272.34	282.661	286.575	272.652
	16.75	39.3904	260.599	278.644	280.549	283.042	297.901	305.521	269.638	287.025	289.589	282.938	272.444	282.8	286.714	272.79
	16.7604	39.3904	260.772	278.782	280.687	283.181	298.074	305.729	269.777	287.199	289.762	283.077	272.617	282.938	286.887	272.929
	16.7708	39.4116	260.876	278.886	280.826	283.285	298.213	305.867	269.881	287.303	289.866	283.216	272.721	283.077	286.991	273.033
	16.7812	39.4328	260.979	278.99	280.93	283.389	298.351	306.006	269.985	287.441	290.004	283.319	272.86	283.216	287.129	273.137
	16.7917	39.4328	261.118	279.163	281.068	283.527	298.49	306.214	270.123	287.58	290.177	283.493	272.998	283.354	287.303	273.275
	16.8021	39.454	261.222	279.267	281.207	283.631	298.628	306.352	270.262	287.753	290.316	283.666	273.137	283.493	287.441	273.414
	16.8125	39.4752	261.326	279.406	281.311	283.735	298.767	306.491	270.4	287.891	290.454	283.804	273.241	283.631	287.58	273.518
	16.8229	39.4752	261.464	279.544	281.449	283.874	298.94	306.664	270.574	288.065	290.628	284.012	273.414	283.804	287.753	273.656
	16.8333	39.4964	261.568	279.648	281.588	283.978	299.079	306.837	270.712	288.238	290.766	284.185	273.552	283.908	287.891	273.76
	16.8438	39.5176	261.707	279.787	281.692	284.081	299.217	306.976	270.851	288.376	290.939	284.324	273.656	284.047	288.065	273.899
	16.8542	39.5389	261.811	279.891	281.83	284.151	299.321	307.114	270.989	288.515	291.112	284.497	273.795	284.22	288.203	274.002
	16.8646	39.5389	261.949	280.029	282.003	284.289	299.494	307.322	271.162	288.723	291.32	284.67	273.933	284.428	288.411	274.141
	16.875	39.5601	262.053	280.168	282.142	284.428	299.633	307.461	271.301	288.861	291.459	284.843	274.072	284.566	288.584	274.245
	16.8854	39.5813	262.157	280.272	282.315	284.566	299.771	307.668	271.439	289	291.632	285.017	274.245	284.74	288.723	274.383
	16.8958	39.5813	262.296	280.445	282.488	284.74	299.945	307.876	271.613	289.208	291.84	285.19	274.453	284.913	288.93	274.522
	16.9062	39.6025	262.4	280.549	282.627	284.878	300.083	308.049	271.786	289.346	292.013	285.363	274.591	285.086	289.104	274.661
	16.9167	39.6237	262.538	280.653	282.8	285.017	300.222	308.257	271.924	289.485	292.186	285.536	274.764	285.224	289.277	274.834
	16.9271	39.6237	262.677	280.826	282.973	285.155	300.395	308.465	272.098	289.692	292.394	285.709	274.972	285.432	289.45	275.007
	16.9375	39.6449	262.815	280.93	283.112	285.294	300.533	308.673	272.236	289.831	292.567	285.883	275.145	285.605	289.623	275.18
	16.9479	39.6661	262.954	281.034	283.285	285.432	300.707	308.846	272.375	289.97	292.74	286.056	275.319	285.744	289.796	275.353
	16.9583	39.6661	263.127	281.207	283.458	285.605	300.88	309.054	272.548	290.177	292.914	286.264	275.492	285.952	289.97	275.526
	16.9688	39.6873	263.265	281.311	283.597	285.744	301.053	309.262	272.686	290.351	293.087	286.437	275.665	286.09	290.143	275.7
	16.9792	39.7085	263.404	281.449	283.735	285.883	301.191	309.435	272.86	290.524	293.26	286.61	275.838	286.264	290.316	275.873
	16.9896	39.7298	263.543	281.553	283.908	286.021	301.33	309.608	272.998	290.732	293.433	286.783	276.011	286.402	290.454	276.011
	17	39.7298	263.681	281.692	284.081	286.194	301.538	309.85	273.206	290.939	293.606	286.991	276.219	286.575	290.662	276.219
	17.0104	39.751	263.82	281.83	284.22	286.333	301.676	309.989	273.344	291.112	293.779	287.199	276.358	286.679	290.801	276.392
	17.0208	39.7722	263.958	281.934	284.324	286.471	301.85	310.127	273.483	291.286	293.953	287.372	276.531	286.818	290.974	276.531
	17.0312	39.7722	264.131	282.107	284.428	286.644	302.023	310.266	273.691	291.493	294.126	287.58	276.669	286.991	291.147	276.739
	17.0417	39.7934	264.27	282.211	284.532	286.783	302.161	310.405	273.829	291.667	294.299	287.753	276.773	287.095	291.32	276.912
	17.0521	39.8146	264.408	282.315	284.636	286.852	302.334	310.543	274.002	291.84	294.472	287.926	276.877	287.233	291.459	277.05
	17.0625	39.8146	264.547	282.488	284.74	286.956	302.508	310.716	274.176	292.048	294.645	288.134	277.05	287.372	291.667	277.154
	17.0729	39.8358	264.686	282.592	284.843	287.06	302.646	310.82	274.349	292.221	294.819	288.307	277.154	287.51	291.805	277.258
	17.0833	39.857	264.824	282.696	284.913	287.129	302.75	310.959	274.487	292.394	294.992	288.411	277.258	287.614	291.944	277.362
	17.0938	39.857	264.963	282.869	285.051	287.233	302.889	311.132	274.695	292.567	295.165	288.549	277.397	287.787	292.152	277.501
	17.1042	39.8782	264.997	282.973	285.155	287.337	302.958	311.236	274.834	292.671	295.338	288.688	277.501	287.926	292.29	277.57
	17.1146	39.8995	265.067	283.112	285.224	287.406	303.062	311.374	274.972	292.775	295.511	288.792	277.639	288.03	292.463	277.674
	17.125	39.8995	265.17	283.25	285.363	287.51	303.166	311.548	275.111	292.914	295.684	288.93	277.778	288.203	292.636	277.812
	17.1354	39.9207	265.24	283.354	285.432	287.614	303.27	311.686	275.215	293.017	295.788	289.069	277.882	288.307	292.775	277.916
	17.1458	39.9419	265.274	283.423	285.536	287.684	303.374	311.79	275.319	293.121	295.892	289.173	277.986	288.446	292.879	278.02
	17.1562	39.9631	265.344	283.493	285.64	287.753	303.443	311.929	275.423	293.225	295.996	289.277	278.124	288.584	293.017	278.089
	17.1667	39.9631	265.447	283.562	285.744	287.891	303.581	312.102	275.526	293.364	296.135	289.45	278.263	288.723	293.156	278.228
	17.1771	39.9843	265.517	283.631	285.848	287.961	303.651	312.206	275.63	293.468	296.273	289.554	278.367	288.861	293.26	278.332
	17.1875	40.0055	265.551	283.7	285.917	288.065	303.755	312.344	275.734	293.572	296.377	289.658	278.47	288.965	293.364	278.436
	17.1979	40.0055	265.655	283.804	286.056	288.168	303.893	312.517	275.873	293.71	296.516	289.831	278.609	289.138	293.537	278.54
	17.2083	40.0267	265.725	283.874	286.16	288.238	303.962	312.656	275.977	293.814	296.62	289.935	278.748	289.242	293.641	278.644
	17.2188	40.0479	265.794	283.943	286.229	288.342	304.066	312.76	276.081	293.918	296.723	290.039	278.851	289.381	293.745	278.748
	17.2292	40.0479	265.863	284.012	286.367	288.446	304.205	312.933	276.219	294.057	296.897	290.212	279.025	289.519	293.918	278.886
	17.2396	40.0692	265.932	284.081	286.437	288.515	304.274	313.071	276.288	294.126	297.001	290.316	279.129	289.658	294.022	278.99
	17.25	40.0904	266.002	284.151	286.541	288.619	304.378	313.21	276.392	294.23	297.104	290.42	279.267	289.796	294.126	279.059
	17.2604	40.0904	266.106	284.255	286.679	288.723	304.482	313.349	276.531	294.368	297.243	290.593	279.44	289.935	294.264	279.198
	17.2708	40.1116	266.175	284.324	286.783	288.792	304.586	313.487	276.635	294.472	297.347	290.697	279.544	290.073	294.403	279.302
	17.2812	40.1328	266.209	284.393	286.887	288.896	304.69	313.626	276.739	294.576	297.485	290.835	279.683	290.177	294.507	279.406
	17.2917	40.154	266.279	284.428	286.991	288.965	304.759	313.764	276.843	294.68	297.589	290.974	279.821	290.316	294.611	279.51
	17.3021	40.154	266.383	284.532	287.129	289.104	304.897	313.903	276.981	294.853	297.728	291.112	279.96	290.454	294.749	279.648
	17.3125	40.1752	266.452	284.601	287.233	289.208	305.001	314.041	277.085	294.992	297.832	291.251	280.098	290.593	294.888	279.752
	17.3229	40.1964	266.487	284.67	287.337	289.311	305.14	314.18	277.154	295.13	297.97	291.39	280.237	290.697	294.992	279.856
	17.3333	40.1964	266.59	284.774	287.476	289.45	305.278	314.353	277.328	295.303	298.144	291.563	280.375	290.87	295.13	279.994
	17.3438	40.2176	266.66	284.843	287.58	289.519	305.417	314.457	277.431	295.442	298.247	291.667	280.514	291.009	295.269	280.133
	17.3542	40.2388	266.729	284.913	287.684	289.623	305.521	314.595	277.535	295.58	298.386	291.805	280.653	291.112	295.407	280.237
	17.3646	40.2388	266.798	284.982	287.822	289.762	305.694	314.769	277.709	295.754	298.559	291.978	280.791	291.286	295.58	280.375
	17.375	40.2601	266.868	285.051	287.926	289.866	305.833	314.907	277.812	295.892	298.698	292.082	280.93	291.424	295.684	280.479
	17.3854	40.2813	266.937	285.121	288.03	289.97	305.937	315.046	277.951	296.031	298.802	292.221	281.068	291.528	295.823	280.583
	17.3958	40.2813	267.041	285.224	288.134	290.108	306.11	315.219	278.089	296.204	298.975	292.394	281.207	291.701	295.996	280.722
	17.4062	40.3025	267.145	285.294	288.238	290.212	306.214	315.323	278.193	296.342	299.113	292.533	281.345	291.84	296.1	280.826
	17.4167	40.3237	267.214	285.363	288.342	290.281	306.352	315.461	278.332	296.446	299.252	292.636	281.484	291.944	296.239	280.93
	17.4271	40.3237	267.352	285.467	288.48	290.42	306.491	315.635	278.47	296.62	299.39	292.81	281.657	292.117	296.412	281.068
	17.4375	40.3449	267.422	285.536	288.584	290.524	306.629	315.773	278.609	296.758	299.529	292.948	281.796	292.255	296.516	281.172
	17.4479	40.3661	267.526	285.64	288.688	290.628	306.733	315.912	278.713	296.897	299.667	293.087	281.934	292.359	296.654	281.276
	17.4583	40.3873	267.595	285.744	288.792	290.732	306.872	316.016	278.817	297.035	299.806	293.225	282.073	292.498	296.793	281.38
	17.4688	40.3873	267.733	285.848	288.93	290.87	307.01	316.189	278.99	297.208	299.945	293.398	282.246	292.671	296.931	281.518
	17.4792	40.4085	267.803	285.952	289.034	290.939	307.149	316.327	279.094	297.347	300.083	293.537	282.384	292.775	297.07	281.657
	17.4896	40.4298	267.907	286.056	289.138	291.043	307.253	316.466	279.232	297.52	300.222	293.676	282.523	292.914	297.208	281.796
	17.5	40.4298	268.011	286.194	289.277	291.182	307.391	316.639	279.371	297.693	300.395	293.849	282.661	293.087	297.382	281.934
	17.5104	40.451	268.114	286.264	289.415	291.286	307.53	316.778	279.475	297.832	300.533	293.987	282.8	293.225	297.485	282.073
	17.5208	40.4722	268.184	286.367	289.519	291.39	307.634	316.881	279.613	297.97	300.637	294.126	282.938	293.329	297.659	282.211
	17.5312	40.4722	268.322	286.506	289.658	291.528	307.772	317.055	279.787	298.144	300.81	294.299	283.112	293.502	297.832	282.384
	17.5417	40.4934	268.392	286.575	289.762	291.632	307.876	317.193	279.925	298.282	300.949	294.438	283.25	293.641	297.97	282.523
	17.5521	40.5146	268.495	286.679	289.866	291.736	307.98	317.332	280.029	298.421	301.088	294.576	283.389	293.779	298.109	282.627
	17.5625	40.5146	268.599	286.818	290.004	291.874	308.119	317.505	280.202	298.594	301.226	294.749	283.562	293.953	298.282	282.8
	17.5729	40.5358	268.703	286.922	290.108	291.978	308.257	317.678	280.341	298.732	301.365	294.888	283.7	294.057	298.421	282.938
	17.5833	40.557	268.773	286.991	290.212	292.082	308.361	317.817	280.479	298.871	301.503	295.026	283.839	294.195	298.559	283.077
	17.5938	40.5782	268.876	287.095	290.316	292.152	308.465	317.955	280.618	299.009	301.642	295.165	283.978	294.334	298.698	283.216
	17.6042	40.5782	268.98	287.233	290.454	292.29	308.603	318.128	280.756	299.183	301.815	295.338	284.151	294.507	298.871	283.354
	17.6146	40.5994	269.084	287.303	290.558	292.394	308.707	318.267	280.895	299.321	301.919	295.477	284.289	294.645	299.009	283.493
	17.625	40.6207	269.154	287.406	290.662	292.498	308.846	318.405	281.034	299.46	302.057	295.615	284.428	294.784	299.148	283.631
	17.6354	40.6207	269.292	287.545	290.801	292.636	308.984	318.579	281.207	299.633	302.231	295.788	284.601	294.957	299.321	283.804
	17.6458	40.6419	269.396	287.614	290.939	292.74	309.088	318.717	281.345	299.771	302.369	295.927	284.705	295.096	299.46	283.943
	17.6562	40.6631	269.5	287.718	291.043	292.844	309.192	318.856	281.449	299.91	302.508	296.065	284.843	295.2	299.598	284.047
	17.6667	40.6631	269.638	287.857	291.182	292.983	309.331	319.029	281.622	300.083	302.646	296.239	285.017	295.373	299.806	284.22
	17.6771	40.6843	269.742	287.961	291.32	293.087	309.469	319.167	281.761	300.222	302.819	296.342	285.155	295.511	299.945	284.359
	17.6875	40.7055	269.846	288.065	291.424	293.191	309.573	319.306	281.899	300.36	302.958	296.481	285.294	295.65	300.083	284.497
	17.6979	40.7055	269.985	288.203	291.597	293.329	309.746	319.514	282.073	300.533	303.166	296.654	285.467	295.823	300.291	284.636
	17.7083	40.7267	270.089	288.307	291.736	293.433	309.85	319.652	282.211	300.672	303.304	296.793	285.605	295.961	300.429	284.774
	17.7188	40.7479	270.193	288.411	291.84	293.537	309.989	319.825	282.35	300.81	303.477	296.931	285.744	296.1	300.603	284.913
	17.7292	40.7691	270.296	288.515	291.978	293.641	310.127	319.999	282.488	300.914	303.651	297.07	285.883	296.273	300.741	285.051
	17.7396	40.7691	270.435	288.619	292.152	293.814	310.301	320.206	282.661	301.088	303.824	297.243	286.056	296.446	300.949	285.19
	17.75	40.7904	270.539	288.723	292.255	293.918	310.439	320.38	282.8	301.226	303.997	297.382	286.194	296.585	301.088	285.328
	17.7604	40.8116	270.643	288.827	292.394	294.057	310.578	320.518	282.938	301.365	304.135	297.52	286.333	296.758	301.261	285.467
	17.7708	40.8116	270.781	288.965	292.567	294.195	310.751	320.726	283.112	301.538	304.343	297.693	286.506	296.931	301.469	285.64
	17.7812	40.8328	270.885	289.069	292.671	294.334	310.889	320.899	283.25	301.676	304.516	297.832	286.644	297.07	301.607	285.779
	17.7917	40.854	270.989	289.173	292.81	294.438	311.028	321.072	283.389	301.815	304.655	298.005	286.818	297.243	301.78	285.883
	17.8021	40.8752	271.093	289.277	292.914	294.576	311.132	321.211	283.527	301.953	304.828	298.178	286.956	297.382	301.919	286.021
	17.8125	40.8964	271.197	289.381	293.052	294.68	311.27	321.384	283.666	302.092	305.001	298.317	287.095	297.52	302.092	286.16
	17.8229	40.9176	271.301	289.485	293.191	294.819	311.409	321.557	283.804	302.265	305.14	298.49	287.233	297.693	302.231	286.298
	17.8333	40.9388	271.405	289.554	293.295	294.922	311.548	321.73	283.943	302.438	305.313	298.663	287.372	297.832	302.404	286.437
	17.8438	40.96	271.509	289.658	293.433	295.061	311.686	321.869	284.081	302.577	305.452	298.802	287.51	297.97	302.542	286.575
	17.8542	40.9813	271.613	289.762	293.572	295.165	311.825	322.042	284.22	302.75	305.625	298.975	287.649	298.144	302.715	286.714
	17.8646	41.0025	271.751	289.866	293.676	295.269	311.963	322.181	284.359	302.889	305.763	299.148	287.787	298.282	302.854	286.852
	17.875	41.0025	271.89	290.004	293.849	295.442	312.136	322.388	284.532	303.096	305.971	299.321	287.961	298.49	303.062	287.06
	17.8854	41.0237	271.994	290.108	293.987	295.546	312.275	322.562	284.67	303.27	306.11	299.494	288.099	298.628	303.2	287.199
	17.8958	41.0449	272.132	290.212	294.091	295.684	312.379	322.7	284.809	303.408	306.283	299.667	288.272	298.767	303.374	287.337
	17.9062	41.0661	272.236	290.316	294.23	295.788	312.517	322.873	284.947	303.581	306.421	299.806	288.411	298.94	303.512	287.476
	17.9167	41.0873	272.34	290.42	294.368	295.927	312.656	323.047	285.086	303.755	306.56	299.979	288.549	299.079	303.685	287.614
	17.9271	41.1085	272.444	290.558	294.472	296.031	312.794	323.185	285.259	303.893	306.733	300.152	288.723	299.252	303.824	287.787
	17.9375	41.1297	272.582	290.662	294.611	296.169	312.933	323.358	285.398	304.066	306.872	300.291	288.861	299.39	303.997	287.926
	17.9479	41.151	272.686	290.766	294.715	296.273	313.071	323.497	285.536	304.205	307.045	300.464	289	299.564	304.135	288.065
	17.9583	41.1722	272.79	290.87	294.853	296.412	313.21	323.67	285.675	304.378	307.183	300.603	289.173	299.702	304.309	288.203
	17.9688	41.1934	272.929	290.974	294.992	296.516	313.349	323.843	285.813	304.516	307.357	300.741	289.311	299.875	304.482	288.342
	17.9792	41.2146	273.033	291.078	295.096	296.654	313.487	323.982	285.952	304.655	307.495	300.914	289.485	300.014	304.62	288.48
	17.9896	41.2358	273.137	291.182	295.234	296.758	313.626	324.155	286.09	304.794	307.668	301.053	289.623	300.187	304.794	288.653
	18	41.257	273.241	291.286	295.373	296.897	313.764	324.293	286.264	304.932	307.807	301.226	289.796	300.326	304.932	288.757
	18.0104	41.2782	273.379	291.39	295.477	297.001	313.903	324.467	286.402	305.071	307.945	301.365	289.935	300.499	305.105	288.896
	18.0208	41.2994	273.483	291.493	295.615	297.139	314.007	324.605	286.541	305.209	308.084	301.538	290.108	300.637	305.244	289.034
	18.0312	41.3206	273.587	291.597	295.719	297.243	314.145	324.744	286.679	305.348	308.257	301.676	290.247	300.776	305.417	289.173
	18.0417	41.3206	273.725	291.736	295.892	297.416	314.318	324.952	286.852	305.521	308.43	301.884	290.454	300.949	305.59	289.346
	18.0521	41.3419	273.829	291.84	295.996	297.52	314.457	325.09	286.991	305.659	308.569	302.023	290.593	301.088	305.763	289.485
	18.0625	41.3631	273.933	291.944	296.135	297.659	314.561	325.263	287.129	305.798	308.742	302.196	290.732	301.226	305.937	289.623
	18.0729	41.3843	274.002	292.048	296.239	297.763	314.699	325.402	287.268	305.937	308.881	302.334	290.905	301.365	306.075	289.762
	18.0833	41.4055	274.106	292.152	296.377	297.901	314.838	325.575	287.406	306.075	309.019	302.473	291.043	301.503	306.248	289.9
	18.0938	41.4267	274.21	292.255	296.481	298.005	314.942	325.713	287.545	306.214	309.158	302.612	291.182	301.676	306.387	290.039
	18.1042	41.4479	274.28	292.325	296.62	298.109	315.08	325.852	287.684	306.352	309.331	302.75	291.32	301.815	306.56	290.143
	18.1146	41.4691	274.383	292.429	296.723	298.213	315.219	326.025	287.822	306.491	309.469	302.889	291.459	301.953	306.699	290.281
	18.125	41.4903	274.487	292.533	296.862	298.317	315.323	326.164	287.961	306.629	309.608	303.027	291.597	302.092	306.872	290.42
	18.1354	41.5116	274.591	292.636	296.966	298.421	315.461	326.337	288.099	306.768	309.746	303.166	291.736	302.231	307.01	290.558
	18.1458	41.5328	274.661	292.706	297.07	298.525	315.565	326.475	288.238	306.906	309.885	303.304	291.874	302.369	307.149	290.697
	18.1562	41.554	274.764	292.81	297.208	298.628	315.704	326.614	288.376	307.01	310.024	303.408	292.013	302.508	307.287	290.835
	18.1667	41.5752	274.868	292.914	297.312	298.732	315.842	326.753	288.515	307.149	310.162	303.547	292.152	302.646	307.426	290.974
	18.1771	41.5964	274.972	292.983	297.451	298.836	315.946	326.891	288.619	307.287	310.266	303.685	292.29	302.785	307.53	291.078
	18.1875	41.6176	275.042	293.087	297.555	298.94	316.085	327.03	288.757	307.391	310.405	303.824	292.429	302.923	307.668	291.216
	18.1979	41.6388	275.145	293.191	297.693	299.044	316.223	327.203	288.896	307.53	310.543	303.962	292.567	303.062	307.807	291.355
	18.2083	41.6388	275.284	293.329	297.832	299.183	316.362	327.376	289.069	307.703	310.716	304.135	292.74	303.235	307.98	291.528
	18.2188	41.66	275.353	293.398	297.936	299.287	316.5	327.515	289.208	307.842	310.82	304.274	292.879	303.374	308.119	291.632
	18.2292	41.6812	275.457	293.502	298.04	299.39	316.604	327.653	289.346	307.945	310.959	304.413	293.017	303.547	308.257	291.771
	18.2396	41.7025	275.561	293.606	298.144	299.494	316.743	327.792	289.45	308.084	311.097	304.551	293.156	303.685	308.396	291.909
	18.25	41.7237	275.665	293.676	298.282	299.598	316.847	327.93	289.589	308.222	311.236	304.69	293.295	303.824	308.534	292.048
	18.2604	41.7449	275.734	293.779	298.386	299.737	316.951	328.069	289.727	308.361	311.34	304.828	293.433	303.962	308.638	292.152
	18.2708	41.7661	275.838	293.883	298.49	299.841	317.089	328.207	289.866	308.465	311.478	304.932	293.572	304.101	308.777	292.29
	18.2812	41.7873	275.942	293.987	298.594	299.945	317.193	328.346	289.97	308.603	311.617	305.071	293.71	304.239	308.915	292.429
	18.2917	41.8085	276.046	294.057	298.698	300.048	317.332	328.484	290.108	308.742	311.755	305.209	293.883	304.378	309.054	292.567
	18.3021	41.8297	276.15	294.16	298.802	300.152	317.436	328.623	290.247	308.881	311.859	305.348	294.022	304.516	309.192	292.671
	18.3125	41.8509	276.254	294.264	298.906	300.256	317.539	328.761	290.385	308.984	311.998	305.486	294.16	304.655	309.331	292.81
	18.3229	41.8722	276.358	294.368	299.009	300.36	317.678	328.9	290.489	309.123	312.136	305.625	294.299	304.794	309.469	292.948
	18.3333	41.8934	276.427	294.438	299.113	300.429	317.782	329.039	290.628	309.262	312.24	305.763	294.438	304.932	309.643	293.087
	18.3438	41.9146	276.531	294.541	299.217	300.533	317.886	329.177	290.766	309.365	312.379	305.902	294.576	305.105	309.781	293.225
	18.3542	41.9358	276.635	294.645	299.321	300.637	318.024	329.316	290.905	309.504	312.517	306.04	294.715	305.209	309.92	293.364
	18.3646	41.957	276.739	294.749	299.425	300.741	318.128	329.454	291.009	309.643	312.621	306.179	294.853	305.348	310.058	293.502
	18.375	41.957	276.877	294.888	299.564	300.88	318.301	329.593	291.182	309.781	312.794	306.352	295.026	305.521	310.231	293.676
	18.3854	41.9782	276.981	294.957	299.667	300.984	318.405	329.731	291.32	309.92	312.933	306.491	295.165	305.659	310.405	293.814
	18.3958	41.9994	277.085	295.061	299.771	301.088	318.509	329.87	291.459	310.058	313.037	306.595	295.303	305.798	310.543	293.953
	18.4062	42.0206	277.189	295.165	299.91	301.191	318.648	330.008	291.597	310.162	313.175	306.733	295.477	305.937	310.682	294.091
	18.4167	42.0419	277.258	295.269	300.014	301.295	318.752	330.147	291.736	310.301	313.279	306.872	295.615	306.075	310.82	294.23
	18.4271	42.0631	277.362	295.338	300.118	301.399	318.89	330.285	291.874	310.439	313.418	307.01	295.788	306.214	310.959	294.368
	18.4375	42.0843	277.466	295.442	300.222	301.503	319.029	330.389	291.978	310.543	313.556	307.149	295.927	306.352	311.132	294.507
	18.4479	42.1055	277.57	295.546	300.326	301.607	319.133	330.528	292.117	310.682	313.66	307.287	296.1	306.491	311.27	294.645
	18.4583	42.1267	277.674	295.65	300.464	301.711	319.271	330.666	292.255	310.786	313.799	307.426	296.239	306.629	311.409	294.784
	18.4688	42.1479	277.778	295.754	300.568	301.815	319.41	330.805	292.394	310.924	313.903	307.564	296.412	306.733	311.548	294.922
	18.4792	42.1691	277.882	295.823	300.672	301.919	319.548	330.943	292.533	311.063	314.041	307.703	296.585	306.872	311.686	295.061
	18.4896	42.1903	277.986	295.927	300.81	302.023	319.652	331.082	292.671	311.201	314.18	307.842	296.723	307.01	311.859	295.2
	18.5	42.2115	278.089	296.031	300.914	302.127	319.791	331.221	292.81	311.305	314.284	307.98	296.897	307.149	311.998	295.338
	18.5104	42.2328	278.193	296.135	301.053	302.231	319.929	331.394	292.914	311.444	314.422	308.119	297.035	307.287	312.136	295.477
	18.5208	42.254	278.332	296.239	301.157	302.369	320.068	331.532	293.052	311.582	314.561	308.257	297.208	307.426	312.275	295.615
	18.5312	42.2752	278.436	296.342	301.261	302.473	320.172	331.671	293.191	311.686	314.699	308.396	297.347	307.564	312.413	295.788
	18.5417	42.2752	278.574	296.481	301.434	302.646	320.345	331.879	293.364	311.859	314.873	308.569	297.555	307.772	312.587	295.961
	18.5521	42.2964	278.713	296.585	301.538	302.785	320.484	332.017	293.502	311.998	315.011	308.707	297.693	307.911	312.76	296.135
	18.5625	42.3176	278.817	296.689	301.642	302.889	320.622	332.19	293.641	312.136	315.15	308.846	297.866	308.049	312.898	296.273
	18.5729	42.3388	278.921	296.793	301.78	303.027	320.726	332.329	293.779	312.24	315.288	308.984	298.005	308.188	313.037	296.446
	18.5833	42.36	279.025	296.897	301.884	303.131	320.865	332.502	293.918	312.379	315.427	309.123	298.144	308.361	313.175	296.585
	18.5938	42.3812	279.163	297.001	301.988	303.27	321.003	332.641	294.057	312.517	315.565	309.227	298.282	308.5	313.314	296.723
	18.6042	42.4025	279.267	297.104	302.127	303.408	321.142	332.779	294.195	312.656	315.704	309.365	298.455	308.638	313.452	296.897
	18.6146	42.4237	279.371	297.208	302.231	303.512	321.28	332.952	294.334	312.76	315.842	309.504	298.594	308.811	313.626	297.035
	18.625	42.4449	279.475	297.347	302.334	303.651	321.419	333.091	294.472	312.898	315.981	309.643	298.732	308.95	313.764	297.208
	18.6354	42.4661	279.613	297.451	302.473	303.789	321.557	333.264	294.611	313.037	316.119	309.781	298.871	309.088	313.903	297.347
	18.6458	42.4873	279.717	297.555	302.612	303.893	321.696	333.403	294.749	313.175	316.258	309.92	299.044	309.262	314.041	297.52
	18.6562	42.5085	279.821	297.659	302.715	304.032	321.834	333.541	294.888	313.279	316.397	310.058	299.183	309.4	314.18	297.659
	18.6667	42.5297	279.96	297.763	302.854	304.135	321.938	333.68	295.026	313.418	316.535	310.197	299.321	309.539	314.353	297.797
	18.6771	42.5509	280.064	297.866	302.958	304.274	322.077	333.853	295.165	313.522	316.674	310.335	299.46	309.677	314.492	297.97
	18.6875	42.5721	280.168	297.97	303.096	304.413	322.215	333.991	295.338	313.66	316.778	310.474	299.633	309.85	314.63	298.109
	18.6979	42.5934	280.306	298.074	303.235	304.516	322.354	334.13	295.477	313.764	316.916	310.612	299.771	309.989	314.769	298.247
	18.7083	42.5934	280.445	298.213	303.374	304.69	322.527	334.303	295.65	313.937	317.089	310.786	299.945	310.162	314.942	298.421
	18.7188	42.6146	280.583	298.351	303.512	304.794	322.666	334.442	295.788	314.041	317.193	310.924	300.083	310.301	315.115	298.594
	18.7292	42.6358	280.687	298.455	303.651	304.932	322.804	334.615	295.927	314.18	317.332	311.063	300.222	310.474	315.254	298.732
	18.7396	42.657	280.826	298.559	303.755	305.071	322.943	334.753	296.065	314.284	317.47	311.201	300.36	310.612	315.392	298.871
	18.75	42.6782	280.93	298.698	303.893	305.175	323.081	334.892	296.239	314.388	317.609	311.34	300.499	310.751	315.531	299.009
	18.7604	42.6994	281.068	298.802	303.997	305.313	323.22	335.03	296.377	314.526	317.713	311.478	300.672	310.889	315.704	299.183
	18.7708	42.7206	281.172	298.906	304.135	305.417	323.358	335.169	296.516	314.63	317.851	311.617	300.81	311.028	315.842	299.321
	18.7812	42.7418	281.276	299.044	304.274	305.556	323.497	335.308	296.689	314.769	317.99	311.721	300.949	311.201	315.981	299.46
	18.7917	42.7631	281.415	299.148	304.378	305.659	323.635	335.481	296.827	314.873	318.094	311.859	301.088	311.34	316.119	299.633
	18.8021	42.7843	281.518	299.287	304.516	305.798	323.774	335.619	296.966	315.011	318.232	311.998	301.226	311.478	316.258	299.771
	18.8125	42.8055	281.657	299.39	304.655	305.937	323.912	335.758	297.139	315.115	318.371	312.136	301.365	311.617	316.397	299.91
	18.8229	42.8267	281.761	299.494	304.759	306.04	324.051	335.931	297.278	315.219	318.509	312.275	301.503	311.79	316.57	300.048
	18.8333	42.8479	281.899	299.633	304.897	306.179	324.19	336.07	297.416	315.357	318.613	312.413	301.642	311.929	316.708	300.222
	18.8438	42.8691	282.003	299.737	305.036	306.283	324.328	336.243	297.589	315.461	318.752	312.552	301.78	312.067	316.847	300.395
	18.8542	42.8903	282.142	299.875	305.175	306.421	324.467	336.381	297.728	315.6	318.89	312.69	301.919	312.24	316.985	300.533
	18.8646	42.8903	282.28	300.014	305.348	306.595	324.64	336.589	297.901	315.738	319.029	312.864	302.092	312.413	317.158	300.741
	18.875	42.9115	282.419	300.118	305.486	306.699	324.778	336.762	298.074	315.842	319.167	313.002	302.231	312.552	317.297	300.88
	18.8854	42.9327	282.557	300.256	305.625	306.837	324.917	336.901	298.213	315.946	319.306	313.141	302.369	312.725	317.436	301.053
	18.8958	42.954	282.696	300.36	305.763	306.976	325.055	337.074	298.351	316.05	319.444	313.279	302.542	312.864	317.574	301.226
	18.9062	42.9752	282.8	300.499	305.867	307.114	325.194	337.213	298.525	316.154	319.583	313.418	302.715	313.037	317.713	301.365
	18.9167	42.9964	282.938	300.603	306.006	307.253	325.333	337.386	298.663	316.258	319.722	313.556	302.854	313.175	317.851	301.538
	18.9271	43.0176	283.077	300.741	306.144	307.391	325.471	337.559	298.836	316.362	319.825	313.695	303.027	313.349	317.99	301.676
	18.9375	43.0388	283.216	300.88	306.283	307.53	325.61	337.697	298.975	316.466	319.964	313.833	303.166	313.487	318.163	301.85
	18.9479	43.06	283.354	301.018	306.421	307.668	325.748	337.871	299.148	316.604	320.103	313.937	303.339	313.626	318.301	302.023
	18.9583	43.1024	283.458	301.088	306.525	307.772	325.887	337.975	299.252	316.674	320.206	314.007	303.443	313.764	318.405	302.127
	18.9688	43.1237	283.597	301.226	306.664	307.911	326.025	338.148	299.39	316.778	320.345	314.145	303.616	313.903	318.544	302.3
	18.9792	43.1661	283.666	301.33	306.768	308.015	326.129	338.286	299.529	316.847	320.449	314.214	303.72	314.041	318.648	302.404
	18.9896	43.1873	283.804	301.469	306.906	308.153	326.302	338.425	299.667	316.951	320.553	314.353	303.893	314.18	318.752	302.612
	19	43.2297	283.908	301.572	307.01	308.257	326.406	338.563	299.806	317.02	320.657	314.422	303.997	314.284	318.856	302.75
	19.0104	43.2509	284.047	301.711	307.149	308.396	326.545	338.736	299.945	317.124	320.795	314.561	304.17	314.457	318.994	302.923
	19.0208	43.2933	284.151	301.815	307.253	308.5	326.683	338.875	300.083	317.193	320.899	314.63	304.274	314.595	319.098	303.062
	19.0312	43.3146	284.289	301.919	307.426	308.638	326.822	339.014	300.222	317.297	321.038	314.734	304.447	314.734	319.237	303.27
	19.0417	43.357	284.393	302.023	307.53	308.742	326.926	339.152	300.36	317.366	321.072	314.838	304.551	314.873	319.341	303.408
	19.0521	43.3782	284.532	302.161	307.668	308.881	327.064	339.325	300.499	317.47	321.176	314.942	304.724	315.011	319.479	303.581
	19.0625	43.4206	284.636	302.265	307.772	308.984	327.203	339.429	300.603	317.539	321.245	315.046	304.828	315.15	319.583	303.72
	19.0729	43.4418	284.774	302.404	307.945	309.123	327.341	339.602	300.776	317.643	321.349	315.15	305.001	315.288	319.687	303.928
	19.0833	43.4843	284.878	302.508	308.049	309.262	327.445	339.741	300.88	317.713	321.419	315.254	305.105	315.427	319.791	304.066
	19.0938	43.5055	285.017	302.646	308.188	309.4	327.618	339.879	301.018	317.782	321.523	315.357	305.278	315.565	319.929	304.239
	19.1042	43.5479	285.121	302.715	308.292	309.504	327.722	340.018	301.157	317.817	321.557	315.427	305.382	315.704	320.033	304.378
	19.1146	43.5691	285.259	302.854	308.465	309.677	327.861	340.191	301.295	317.92	321.661	315.565	305.556	315.842	320.172	304.586
	19.125	43.6115	285.398	302.958	308.569	309.781	327.999	340.26	301.434	317.955	321.73	315.635	305.659	315.981	320.276	304.69
	19.1354	43.6327	285.536	303.096	308.707	309.92	328.138	340.399	301.572	318.024	321.834	315.738	305.833	316.119	320.414	304.828
	19.1458	43.654	285.675	303.2	308.846	310.093	328.311	340.538	301.711	318.128	321.938	315.842	305.971	316.293	320.518	305.001
	19.1562	43.6964	285.779	303.304	308.95	310.197	328.415	340.641	301.85	318.163	322.007	315.877	306.11	316.431	320.587	305.105
	19.1667	43.7176	285.917	303.443	309.088	310.335	328.554	340.78	301.988	318.232	322.111	315.981	306.248	316.535	320.657	305.244
	19.1771	43.76	286.021	303.547	309.192	310.439	328.692	340.884	302.127	318.301	322.146	316.016	306.387	316.639	320.726	305.382
	19.1875	43.7812	286.194	303.651	309.331	310.612	328.831	341.022	302.265	318.371	322.25	316.085	306.525	316.743	320.83	305.521
	19.1979	43.8236	286.298	303.755	309.435	310.716	328.969	341.126	302.369	318.405	322.319	316.154	306.664	316.847	320.899	305.659
	19.2083	43.8449	286.437	303.893	309.539	310.855	329.108	341.265	302.508	318.509	322.423	316.223	306.768	316.985	320.968	305.798
	19.2188	43.8873	286.541	303.997	309.643	310.959	329.212	341.369	302.577	318.544	322.492	316.258	306.872	317.055	321.038	305.902
	19.2292	43.9085	286.644	304.101	309.781	311.097	329.385	341.507	302.715	318.613	322.596	316.362	306.976	317.193	321.142	306.075
	19.2396	43.9509	286.748	304.205	309.885	311.201	329.489	341.611	302.819	318.682	322.631	316.397	307.08	317.262	321.211	306.179
	19.25	43.9721	286.887	304.343	310.024	311.305	329.662	341.75	302.923	318.752	322.735	316.5	307.183	317.401	321.28	306.318
	19.2604	44.0146	286.956	304.447	310.127	311.409	329.766	341.854	303.027	318.786	322.804	316.535	307.253	317.47	321.349	306.456
	19.2708	44.0358	287.095	304.586	310.266	311.548	329.904	341.992	303.131	318.89	322.839	316.604	307.391	317.609	321.453	306.595
	19.2812	44.0782	287.164	304.655	310.335	311.651	330.008	342.096	303.235	318.925	322.873	316.674	307.461	317.713	321.488	306.699
	19.2917	44.0994	287.303	304.794	310.474	311.755	330.147	342.2	303.374	318.994	322.943	316.743	307.599	317.817	321.592	306.872
	19.3021	44.1418	287.406	304.863	310.578	311.859	330.251	342.269	303.443	319.063	322.977	316.812	307.668	317.92	321.661	306.976
	19.3125	44.163	287.51	305.001	310.716	311.998	330.389	342.373	303.581	319.133	323.047	316.881	307.772	318.024	321.765	307.114
	19.3229	44.2055	287.614	305.071	310.82	312.102	330.493	342.443	303.651	319.167	323.081	316.916	307.876	318.128	321.8	307.218
	19.3333	44.2267	287.753	305.209	310.959	312.206	330.632	342.546	303.789	319.237	323.15	317.02	307.98	318.267	321.904	307.391
	19.3438	44.2691	287.822	305.313	311.063	312.31	330.736	342.616	303.858	319.237	323.15	317.055	308.084	318.336	321.973	307.495
	19.3542	44.2903	287.961	305.417	311.167	312.448	330.874	342.72	303.997	319.306	323.22	317.124	308.188	318.44	322.077	307.634
	19.3646	44.3115	288.065	305.556	311.305	312.587	331.047	342.823	304.135	319.341	323.289	317.228	308.292	318.579	322.146	307.772
	19.375	44.3539	288.168	305.625	311.409	312.656	331.151	342.893	304.205	319.375	323.324	317.262	308.396	318.648	322.215	307.911
	19.3854	44.3752	288.307	305.763	311.548	312.794	331.29	342.997	304.343	319.41	323.393	317.366	308.5	318.752	322.285	308.049
	19.3958	44.4176	288.376	305.833	311.651	312.898	331.394	343.066	304.413	319.444	323.428	317.366	308.603	318.821	322.285	308.153
	19.4062	44.4388	288.515	305.971	311.79	313.071	331.532	343.17	304.516	319.479	323.497	317.436	308.673	318.925	322.354	308.292
	19.4167	44.4812	288.619	306.075	311.859	313.175	331.636	343.239	304.62	319.514	323.531	317.47	308.742	318.994	322.388	308.43
	19.4271	44.5024	288.757	306.179	311.998	313.314	331.775	343.343	304.724	319.548	323.566	317.539	308.846	319.133	322.458	308.569
	19.4375	44.5448	288.896	306.283	312.102	313.418	331.879	343.412	304.794	319.583	323.601	317.574	308.915	319.202	322.492	308.673
	19.4479	44.5661	289.034	306.387	312.24	313.556	332.052	343.516	304.932	319.618	323.67	317.643	309.019	319.306	322.562	308.846
	19.4583	44.6085	289.138	306.491	312.344	313.66	332.156	343.585	305.001	319.652	323.705	317.678	309.088	319.375	322.596	308.95
	19.4688	44.6297	289.277	306.629	312.483	313.833	332.294	343.689	305.105	319.687	323.774	317.747	309.192	319.479	322.666	309.088
	19.4792	44.6721	289.381	306.699	312.587	313.937	332.433	343.759	305.209	319.722	323.809	317.782	309.262	319.548	322.7	309.192
	19.4896	44.6933	289.519	306.837	312.69	314.076	332.571	343.863	305.313	319.756	323.878	317.851	309.365	319.687	322.735	309.331
	19.5	44.7358	289.623	306.941	312.794	314.18	332.71	343.932	305.382	319.791	323.912	317.851	309.435	319.756	322.769	309.469
	19.5104	44.757	289.796	307.045	312.933	314.318	332.848	344.001	305.486	319.825	323.947	317.92	309.539	319.86	322.839	309.608
	19.5208	44.7994	289.9	307.149	313.037	314.422	332.987	344.07	305.59	319.86	323.982	317.955	309.608	319.929	322.873	309.712
	19.5312	44.8206	290.039	307.287	313.175	314.595	333.126	344.14	305.694	319.895	324.051	318.024	309.712	320.033	322.943	309.85
	19.5417	44.863	290.143	307.357	313.279	314.699	333.229	344.174	305.763	319.929	324.086	318.059	309.746	320.103	322.977	309.989
	19.5521	44.8842	290.281	307.495	313.383	314.838	333.403	344.278	305.902	319.964	324.155	318.128	309.85	320.206	323.047	310.127
	19.5625	44.9054	290.42	307.634	313.522	314.976	333.541	344.347	306.006	320.033	324.19	318.198	309.954	320.31	323.116	310.266
	19.5729	44.9479	290.524	307.703	313.626	315.08	333.68	344.382	306.075	320.033	324.224	318.232	310.024	320.345	323.116	310.37
	19.5833	44.9691	290.662	307.842	313.764	315.219	333.818	344.486	306.214	320.103	324.259	318.301	310.127	320.414	323.185	310.543
	19.5938	45.0115	290.801	307.945	313.868	315.323	333.922	344.521	306.248	320.103	324.259	318.336	310.197	320.484	323.22	310.647
	19.6042	45.0327	290.939	308.084	313.972	315.496	334.061	344.59	306.318	320.172	324.293	318.371	310.301	320.553	323.289	310.786
	19.6146	45.0751	291.043	308.153	314.076	315.6	334.165	344.659	306.387	320.172	324.328	318.405	310.37	320.587	323.324	310.855
	19.625	45.0964	291.182	308.292	314.214	315.738	334.303	344.728	306.456	320.241	324.363	318.475	310.439	320.657	323.393	310.959
	19.6354	45.1388	291.286	308.396	314.318	315.842	334.407	344.763	306.491	320.241	324.363	318.509	310.474	320.726	323.428	311.028
	19.6458	45.16	291.424	308.534	314.457	315.981	334.546	344.867	306.595	320.31	324.432	318.579	310.543	320.795	323.497	311.167
	19.6562	45.2024	291.528	308.638	314.561	316.085	334.649	344.902	306.629	320.31	324.432	318.613	310.578	320.83	323.531	311.236
	19.6667	45.2236	291.667	308.777	314.665	316.223	334.753	344.971	306.699	320.38	324.467	318.682	310.682	320.934	323.566	311.34
	19.6771	45.266	291.805	308.881	314.769	316.327	334.857	345.04	306.768	320.38	324.501	318.717	310.716	320.968	323.601	311.444
	19.6875	45.3085	291.909	308.984	314.873	316.466	334.961	345.075	306.802	320.38	324.501	318.717	310.751	321.003	323.635	311.513
	19.6979	45.3721	291.978	309.054	314.907	316.535	335.03	345.075	306.802	320.345	324.467	318.682	310.751	321.038	323.601	311.548
	19.7083	45.4145	292.082	309.158	315.011	316.639	335.134	345.144	306.872	320.345	324.501	318.682	310.786	321.072	323.635	311.617
	19.7188	45.457	292.186	309.262	315.08	316.743	335.238	345.179	306.906	320.345	324.501	318.682	310.82	321.107	323.635	311.721
	19.7292	45.4994	292.29	309.365	315.184	316.847	335.342	345.213	306.941	320.345	324.501	318.682	310.889	321.176	323.67	311.79
	19.7396	45.563	292.359	309.469	315.254	316.916	335.411	345.248	306.976	320.31	324.501	318.682	310.889	321.176	323.635	311.825
	19.75	45.6054	292.463	309.573	315.323	317.02	335.515	345.283	307.01	320.31	324.501	318.682	310.924	321.211	323.67	311.894
	19.7604	45.6479	292.602	309.677	315.427	317.124	335.585	345.317	307.045	320.31	324.501	318.682	310.959	321.28	323.67	311.998
	19.7708	45.6903	292.706	309.781	315.496	317.228	335.689	345.387	307.114	320.31	324.536	318.682	310.993	321.315	323.705	312.067
	19.7812	45.7327	292.81	309.885	315.6	317.332	335.827	345.421	307.149	320.31	324.536	318.682	311.028	321.349	323.705	312.136
	19.7917	45.7963	292.879	309.954	315.635	317.401	335.896	345.421	307.149	320.276	324.501	318.648	311.063	321.384	323.705	312.171
	19.8021	45.8388	292.983	310.058	315.738	317.505	336	345.49	307.218	320.276	324.501	318.648	311.097	321.419	323.705	312.275
	19.8125	45.8812	293.087	310.162	315.842	317.609	336.104	345.525	307.253	320.276	324.536	318.648	311.132	321.453	323.739	312.31
	19.8229	45.9236	293.191	310.266	315.912	317.713	336.208	345.56	307.287	320.276	324.536	318.648	311.167	321.488	323.739	312.379
	19.8333	45.9873	293.26	310.335	315.981	317.782	336.277	345.594	307.322	320.241	324.501	318.613	311.167	321.488	323.739	312.413
	19.8438	46.0297	293.364	310.439	316.05	317.886	336.381	345.629	307.357	320.241	324.536	318.648	311.201	321.523	323.739	312.448
	19.8542	46.0721	293.468	310.543	316.154	317.99	336.485	345.664	307.391	320.241	324.536	318.648	311.27	321.557	323.774	312.517
	19.8646	46.1145	293.606	310.647	316.223	318.094	336.589	345.733	307.426	320.241	324.536	318.648	311.305	321.557	323.774	312.587
	19.875	46.1569	293.71	310.751	316.327	318.198	336.693	345.768	307.461	320.241	324.571	318.648	311.34	321.592	323.809	312.621
	19.8854	46.2206	293.779	310.82	316.397	318.267	336.762	345.768	307.461	320.206	324.536	318.613	311.34	321.592	323.774	312.656
	19.8958	46.263	293.883	310.924	316.5	318.371	336.866	345.802	307.495	320.206	324.536	318.613	311.374	321.626	323.809	312.725
	19.9062	46.3054	293.987	311.028	316.604	318.509	336.97	345.871	307.53	320.206	324.571	318.613	311.409	321.661	323.809	312.76
	19.9167	46.3479	294.126	311.132	316.674	318.613	337.074	345.906	307.564	320.206	324.571	318.613	311.444	321.696	323.843	312.829
	19.9271	46.4115	294.195	311.201	316.743	318.682	337.178	345.906	307.564	320.172	324.536	318.579	311.444	321.696	323.809	312.864
	19.9375	46.4539	294.299	311.305	316.847	318.821	337.282	345.975	307.599	320.172	324.536	318.579	311.478	321.73	323.843	312.898
	19.9479	46.4963	294.438	311.409	316.951	318.925	337.386	346.01	307.634	320.172	324.501	318.613	311.513	321.73	323.843	312.968
	19.9583	46.5388	294.541	311.513	317.055	319.063	337.49	346.045	307.668	320.172	324.501	318.613	311.548	321.765	323.878	313.037
	19.9688	46.5812	294.68	311.617	317.124	319.167	337.594	346.114	307.703	320.172	324.501	318.613	311.582	321.8	323.878	313.106
	19.9792	46.6448	294.749	311.721	317.193	319.237	337.663	346.114	307.703	320.137	324.432	318.579	311.582	321.8	323.878	313.106
	19.9896	46.6872	294.853	311.825	317.297	319.375	337.767	346.149	307.738	320.137	324.432	318.579	311.617	321.834	323.878	313.175
	20	46.7297	294.992	311.963	317.401	319.479	337.905	346.218	307.772	320.137	324.397	318.579	311.651	321.869	323.912	313.245
	20.0104	46.7721	295.096	312.102	317.505	319.618	338.009	346.252	307.807	320.137	324.397	318.579	311.686	321.904	323.912	313.279
	20.0208	46.8357	295.2	312.171	317.574	319.687	338.078	346.252	307.842	320.103	324.363	318.544	311.686	321.904	323.878	313.314
	20.0312	46.8781	295.303	312.31	317.643	319.791	338.182	346.218	307.876	320.103	324.328	318.544	311.721	321.938	323.843	313.383
	20.0417	46.9206	295.407	312.413	317.747	319.929	338.286	346.218	307.911	320.103	324.328	318.579	311.755	321.938	323.843	313.418
	20.0521	46.963	295.546	312.552	317.817	320.033	338.39	346.218	307.945	320.103	324.328	318.579	311.79	321.973	323.809	313.452
	20.0625	47.0054	295.65	312.69	317.886	320.172	338.494	346.218	307.98	320.103	324.293	318.579	311.825	322.007	323.774	313.487
	20.0729	47.0691	295.754	312.76	317.92	320.276	338.598	346.149	307.98	320.068	324.259	318.544	311.825	322.007	323.739	313.487
	20.0833	47.1115	295.892	312.898	317.955	320.414	338.702	346.149	308.015	320.068	324.259	318.544	311.859	322.042	323.705	313.522
	20.0938	47.1539	296.031	313.002	318.024	320.553	338.806	346.149	308.049	320.068	324.224	318.509	311.894	322.077	323.705	313.556
	20.1042	47.1963	296.169	313.141	318.094	320.691	338.91	346.114	308.084	320.033	324.224	318.475	311.929	322.077	323.67	313.591
	20.1146	47.26	296.239	313.245	318.128	320.795	338.944	346.079	308.084	319.964	324.155	318.405	311.963	322.042	323.635	313.591
	20.125	47.3024	296.377	313.349	318.163	320.899	339.014	346.079	308.119	319.929	324.155	318.405	311.998	322.007	323.601	313.626
	20.1354	47.3448	296.516	313.452	318.232	321.038	339.083	346.079	308.084	319.895	324.155	318.371	312.032	322.007	323.566	313.626
	20.1458	47.3872	296.654	313.522	318.301	321.176	339.117	346.045	308.084	319.86	324.12	318.336	312.067	321.973	323.566	313.66
	20.1562	47.4297	296.793	313.591	318.336	321.315	339.187	346.045	308.049	319.86	324.12	318.301	312.102	321.973	323.531	313.695
	20.1667	47.4509	296.931	313.73	318.44	321.488	339.291	346.079	308.084	319.86	324.155	318.301	312.171	321.973	323.566	313.764
	20.1771	47.4933	297.07	313.799	318.509	321.626	339.36	346.079	308.049	319.825	324.12	318.267	312.136	321.938	323.531	313.799
	20.1875	47.5145	297.243	313.937	318.613	321.8	339.464	346.079	308.084	319.825	324.155	318.267	312.171	321.973	323.531	313.868
	20.1979	47.5357	297.416	314.041	318.682	321.904	339.568	346.114	308.084	319.825	324.19	318.301	312.171	321.973	323.566	313.937
	20.2083	47.5569	297.555	314.18	318.786	322.007	339.672	346.149	308.119	319.825	324.19	318.301	312.171	322.007	323.566	314.007
	20.2188	47.5994	297.624	314.249	318.856	322.077	339.741	346.149	308.084	319.791	324.19	318.267	312.171	321.973	323.566	314.041
	20.2292	47.6206	297.728	314.353	318.925	322.181	339.845	346.149	308.119	319.791	324.19	318.267	312.171	322.007	323.566	314.111
	20.2396	47.6418	297.832	314.492	319.029	322.285	339.914	346.183	308.119	319.791	324.224	318.267	312.171	322.007	323.566	314.18
	20.25	47.6842	297.901	314.561	319.098	322.354	339.983	346.183	308.119	319.756	324.224	318.232	312.136	321.973	323.566	314.214
	20.2604	47.7054	298.005	314.699	319.202	322.423	340.087	346.218	308.119	319.756	324.224	318.232	312.171	322.007	323.566	314.284
	20.2708	47.7266	298.109	314.803	319.271	322.527	340.191	346.218	308.153	319.756	324.259	318.267	312.171	322.007	323.601	314.353
	20.2812	47.7478	298.213	314.907	319.341	322.631	340.295	346.252	308.153	319.756	324.293	318.267	312.171	322.042	323.601	314.422
	20.2917	47.7903	298.282	315.011	319.306	322.7	340.364	346.252	308.153	319.722	324.259	318.232	312.136	322.007	323.601	314.457
	20.3021	47.8115	298.386	315.115	319.341	322.804	340.468	346.287	308.153	319.722	324.293	318.232	312.171	322.007	323.601	314.526
	20.3125	47.8327	298.49	315.254	319.375	322.908	340.572	346.287	308.188	319.722	324.328	318.232	312.171	322.042	323.601	314.595
	20.3229	47.8751	298.559	315.323	319.375	322.977	340.641	346.287	308.153	319.687	324.293	318.198	312.136	322.007	323.601	314.595
	20.3333	47.8963	298.663	315.427	319.41	323.081	340.676	346.322	308.188	319.687	324.328	318.198	312.171	322.042	323.601	314.63
	20.3438	47.9175	298.767	315.531	319.444	323.185	340.745	346.356	308.188	319.687	324.328	318.232	312.171	322.042	323.635	314.63
	20.3542	47.96	298.802	315.6	319.444	323.254	340.78	346.322	308.188	319.652	324.328	318.198	312.136	322.042	323.601	314.63
	20.3646	47.9812	298.906	315.738	319.479	323.358	340.849	346.356	308.188	319.652	324.363	318.198	312.136	322.042	323.601	314.63
	20.375	48.0024	299.009	315.842	319.479	323.462	340.919	346.391	308.188	319.652	324.363	318.198	312.171	322.042	323.635	314.665
	20.3854	48.0236	299.113	315.946	319.514	323.566	340.953	346.426	308.222	319.687	324.397	318.198	312.171	322.077	323.635	314.665
	20.3958	48.066	299.183	316.016	319.514	323.635	340.988	346.391	308.188	319.652	324.397	318.163	312.136	322.042	323.635	314.665
	20.4062	48.0872	299.287	316.119	319.548	323.739	341.057	346.426	308.222	319.652	324.397	318.163	312.136	322.077	323.635	314.699
	20.4167	48.1084	299.39	316.223	319.583	323.843	341.126	346.46	308.222	319.652	324.432	318.163	312.171	322.077	323.67	314.699
	20.4271	48.1509	299.494	316.327	319.583	323.947	341.161	346.46	308.222	319.618	324.432	318.163	312.136	322.077	323.635	314.699
	20.4375	48.1721	299.598	316.431	319.618	324.051	341.23	346.46	308.222	319.618	324.432	318.163	312.136	322.077	323.635	314.699
	20.4479	48.1933	299.702	316.535	319.652	324.155	341.265	346.495	308.257	319.618	324.467	318.163	312.171	322.077	323.67	314.734
	20.4583	48.2145	299.806	316.639	319.652	324.293	341.334	346.53	308.257	319.618	324.467	318.163	312.171	322.111	323.67	314.734
	20.4688	48.2569	299.91	316.708	319.652	324.363	341.369	346.53	308.257	319.583	324.432	318.128	312.136	322.077	323.67	314.734
	20.4792	48.2781	300.014	316.847	319.687	324.467	341.438	346.53	308.257	319.583	324.432	318.128	312.136	322.111	323.67	314.734
	20.4896	48.2993	300.118	316.951	319.722	324.605	341.507	346.564	308.292	319.583	324.432	318.128	312.171	322.111	323.67	314.769
	20.5	48.3418	300.187	317.02	319.722	324.674	341.507	346.564	308.257	319.548	324.432	318.128	312.136	322.111	323.67	314.734
	20.5104	48.363	300.326	317.124	319.756	324.778	341.577	346.564	308.292	319.548	324.432	318.128	312.136	322.111	323.67	314.769
	20.5208	48.3842	300.429	317.228	319.791	324.917	341.646	346.599	308.292	319.548	324.432	318.128	312.171	322.111	323.705	314.769
	20.5312	48.4054	300.533	317.332	319.825	325.021	341.715	346.599	308.326	319.548	324.432	318.128	312.171	322.146	323.705	314.803
	20.5417	48.4478	300.603	317.401	319.791	325.09	341.75	346.564	308.292	319.514	324.397	318.094	312.136	322.111	323.67	314.769
	20.5521	48.469	300.741	317.505	319.825	325.229	341.819	346.599	308.326	319.514	324.432	318.094	312.136	322.146	323.705	314.803
	20.5625	48.4902	300.845	317.609	319.86	325.333	341.854	346.599	308.326	319.514	324.432	318.094	312.171	322.146	323.705	314.838
	20.5729	48.5327	300.914	317.678	319.86	325.402	341.888	346.564	308.326	319.479	324.397	318.094	312.136	322.111	323.705	314.803
	20.5833	48.5539	301.018	317.782	319.895	325.54	341.958	346.599	308.326	319.479	324.397	318.094	312.136	322.146	323.705	314.838
	20.5938	48.5751	301.157	317.886	319.929	325.644	342.027	346.599	308.361	319.479	324.397	318.094	312.136	322.146	323.739	314.838
	20.6042	48.5963	301.261	317.99	319.964	325.748	342.096	346.633	308.361	319.479	324.397	318.094	312.171	322.181	323.739	314.873
	20.6146	48.6387	301.33	318.059	319.964	325.817	342.131	346.599	308.361	319.444	324.397	318.059	312.136	322.146	323.705	314.838
	20.625	48.6599	301.434	318.163	319.964	325.921	342.165	346.599	308.361	319.479	324.397	318.059	312.136	322.181	323.705	314.873
	20.6354	48.6812	301.538	318.267	319.999	325.991	342.235	346.633	308.396	319.479	324.397	318.059	312.171	322.181	323.705	314.873
	20.6458	48.7236	301.607	318.336	319.999	326.06	342.235	346.599	308.361	319.444	324.363	318.059	312.136	322.146	323.67	314.873
	20.6562	48.7448	301.711	318.44	320.033	326.164	342.269	346.599	308.396	319.444	324.363	318.059	312.136	322.181	323.67	314.873
	20.6667	48.766	301.815	318.544	320.068	326.268	342.339	346.633	308.396	319.444	324.363	318.059	312.136	322.181	323.67	314.907
	20.6771	48.7872	301.919	318.648	320.103	326.372	342.373	346.633	308.43	319.444	324.397	318.059	312.171	322.215	323.67	314.907
	20.6875	48.8296	301.988	318.717	320.103	326.406	342.373	346.599	308.396	319.41	324.363	318.024	312.136	322.181	323.635	314.907
	20.6979	48.8508	302.092	318.821	320.137	326.51	342.408	346.633	308.396	319.41	324.363	318.024	312.136	322.215	323.635	314.907
	20.7083	48.8721	302.196	318.925	320.172	326.614	342.477	346.633	308.43	319.41	324.363	318.024	312.136	322.215	323.635	314.942
	20.7188	48.9145	302.265	318.994	320.137	326.683	342.477	346.633	308.396	319.375	324.328	318.024	312.136	322.181	323.601	314.942
	20.7292	48.9357	302.369	319.098	320.172	326.787	342.512	346.633	308.396	319.375	324.363	318.024	312.136	322.181	323.601	314.942
	20.7396	48.9569	302.473	319.202	320.206	326.891	342.546	346.633	308.396	319.375	324.363	318.024	312.136	322.215	323.601	314.976
	20.75	48.9993	302.542	319.271	320.206	326.926	342.581	346.633	308.361	319.341	324.328	317.99	312.136	322.181	323.566	314.942
	20.7604	49.0205	302.646	319.375	320.241	327.03	342.616	346.633	308.361	319.341	324.328	317.99	312.136	322.181	323.566	314.976
	20.7708	49.0418	302.75	319.479	320.276	327.134	342.65	346.633	308.361	319.341	324.328	317.99	312.136	322.181	323.566	314.976
	20.7812	49.063	302.854	319.583	320.31	327.237	342.72	346.668	308.396	319.341	324.328	317.99	312.136	322.215	323.566	315.011
	20.7917	49.1054	302.923	319.652	320.31	327.307	342.72	346.633	308.361	319.306	324.328	317.99	312.136	322.181	323.531	314.976
[truncated: 884 more rows]

## Sheet: Trial 2
	The cumulative methane production in the case of the inoculum variant shows the methane produced from 1 g of inoculum's volatile solids, while other variants show the methane produced from 1 g of BSG's volatile solids (the methane produced by the inoculum was subtracted)
	Time, d	Inoculum (D)	L0	L0	L1	L1	L3	L3	L5	L5	L7	L7	L9	L9	L12	L12
		ml×gVS-1	ml×gVS-1	ml×gVS-1	ml×gVS-1	ml×gVS-1	ml×gVS-1	ml×gVS-1	ml×gVS-1	ml×gVS-1	ml×gVS-1	ml×gVS-1	ml×gVS-1	ml×gVS-1	ml×gVS-1	ml×gVS-1
	0	0	0	0	0	0	0	0	0	0	0	0	0	0	0	0
	0.0104167	0	0.752032	0.276339	0.22746	0.307457	0.2769	0.307154	0.272892	0.238163	0.201344	0.23922	0.275926	0.235983	0.0689999	0.238459
	0.0208333	0	1.53825	0.552678	0.45492	0.614915	0.553801	0.58018	0.545783	0.510348	0.402688	0.47844	0.551852	0.438255	0.138	0.442853
	0.03125	0.0212118	2.2561	0.794474	0.617387	0.922372	0.796087	0.853206	0.818675	0.714488	0.570475	0.683486	0.758797	0.640527	0.172477	0.647224
	0.0416667	0.0212118	3.04231	1.07081	0.844846	1.22983	1.07299	1.12623	1.09157	0.95265	0.738261	0.922706	1.03472	0.87651	0.241477	0.851617
	0.0520833	0.0212118	3.79434	1.34715	1.07231	1.53729	1.31527	1.43339	1.36446	1.22484	0.939605	1.16193	1.31065	1.07878	0.310476	1.09008
	0.0625	0.0212118	4.68311	1.65803	1.29977	1.84474	1.59218	1.74054	1.63735	1.463	1.14095	1.40115	1.58658	1.31477	0.379476	1.29447
	0.0729167	0.0424237	5.64024	1.89983	1.46223	2.11804	1.83446	1.97944	1.91024	1.70116	1.30874	1.60619	1.79352	1.48332	0.413953	1.49884
	0.0833333	0.0424237	6.66574	2.17617	1.68969	2.4255	2.11136	2.28659	2.18313	1.93932	1.51008	1.84541	2.06945	1.71931	0.482953	1.70323
	0.09375	0.0424237	7.65705	2.45251	1.91715	2.76712	2.38826	2.55962	2.45602	2.17749	1.71142	2.08463	2.34537	1.95529	0.551953	1.94169
	0.104167	0.0424237	8.9902	2.72885	2.14461	3.07457	2.66516	2.86677	2.72892	2.44967	1.91277	2.32385	2.6213	2.15756	0.620953	2.14609
	0.114583	0.0636355	10.7677	2.97064	2.30708	3.34787	2.90745	3.1398	3.00181	2.65381	2.047	2.5289	2.86273	2.35983	0.65543	2.35046
	0.125	0.0636355	12.4769	3.24698	2.53454	3.65533	3.18435	3.41283	3.2747	2.89197	2.24834	2.73394	3.10417	2.59582	0.72443	2.55485
	0.135417	0.0636355	13.7075	3.52332	2.762	3.96278	3.42664	3.71998	3.54759	3.16416	2.44968	2.97316	3.3801	2.79809	0.827929	2.79331
	0.145833	0.0636355	14.9039	3.79966	2.98946	4.91932	3.70354	3.99301	3.82048	3.40232	2.65103	3.21238	3.65602	3.03407	0.896929	2.9977
	0.15625	0.0848473	16.1003	4.076	3.15193	6.04666	3.94582	4.91447	4.19571	3.60646	2.81882	3.41743	3.89746	3.20263	0.931406	3.20208
	0.166667	0.0848473	18.083	5.2159	3.37939	7.20817	4.53424	6.07483	5.38961	3.87865	3.02016	3.65665	4.31135	3.43862	1.00041	3.40647
	0.177083	0.0848473	20.2023	6.39034	3.60685	8.40383	5.74568	7.26932	6.5494	4.42302	3.2215	3.89587	5.34607	3.6746	1.06941	3.64493
	0.1875	0.0848473	22.1166	7.53024	3.83431	9.77031	6.9225	8.53206	7.7433	5.7159	3.38929	4.40848	6.38079	3.87687	1.13841	3.84932
	0.197917	0.106059	23.9625	8.8083	4.58167	11.1026	8.09933	10.3067	9.00542	6.94074	3.55708	5.19449	7.41552	4.48369	1.17288	4.18996
	0.208333	0.106059	26.492	10.2591	5.524	12.3325	9.10309	12.0814	10.404	8.16557	3.75842	6.04885	8.41575	5.52876	1.24188	4.90533
	0.21875	0.106059	28.5089	11.7444	6.46634	13.1865	10.0722	12.8322	11.7685	8.67592	3.95976	6.86903	9.27802	6.54011	1.31088	5.62071
	0.229167	0.106059	29.6369	12.677	7.40867	14.0405	11.0414	13.4807	12.553	9.18627	4.19467	7.72339	10.1403	7.58518	1.37988	6.33609
	0.239583	0.106059	30.7308	13.2643	7.96107	14.9288	12.0452	14.1291	13.0647	9.69662	4.42957	8.30435	11.037	8.25942	1.44888	7.08553
	0.25	0.127271	31.8246	13.8515	8.22102	15.7486	12.7028	14.7434	13.5081	10.1729	4.63091	8.54357	11.8648	8.63025	1.48336	7.76682
	0.260417	0.127271	32.4741	14.4387	8.51347	16.3294	13.1528	15.3918	14.0198	10.6493	4.86581	8.85114	12.5202	9.00108	1.55236	8.20967
	0.270833	0.127271	33.0894	15.0259	8.80592	16.671	13.6373	16.0403	14.5315	11.1596	5.10071	9.12453	12.8651	9.40563	1.62136	8.41407
	0.28125	0.127271	33.7047	15.6477	9.09837	17.0468	14.0873	16.5181	15.009	11.67	5.33561	9.4321	13.2445	9.81017	1.69036	8.5844
	0.291667	0.148483	34.2516	16.2004	9.35832	17.3543	14.5026	16.8935	15.4866	12.1463	5.53696	9.7055	13.5549	10.1473	1.72484	8.7547
	0.302083	0.148483	34.8669	16.5803	9.65077	17.6959	14.9526	17.303	15.9642	12.4525	5.77186	9.97889	13.8998	10.5518	1.79384	8.95909
	0.3125	0.148483	35.4822	16.8912	9.94321	18.0717	15.4372	17.7126	16.3735	12.7247	6.00676	10.2865	14.2447	10.9564	1.86284	9.16349
	0.322917	0.148483	36.0634	17.2366	10.2357	18.4133	15.8871	18.088	16.6805	13.0309	6.24166	10.5599	14.5896	11.3272	1.93184	9.36788
	0.333333	0.169695	36.5419	17.5475	10.4956	18.7207	16.3025	18.4634	16.9534	13.2691	6.44301	10.8332	14.9	11.698	1.96631	9.53819
	0.34375	0.169695	37.0889	17.8584	10.7881	19.0965	16.6832	18.8729	17.2604	13.5753	6.67791	11.1408	15.2449	12.0689	2.03531	9.74258
	0.354167	0.169695	37.6016	18.2038	11.0805	19.4381	16.9947	19.2825	17.6015	13.8474	6.91281	11.4142	15.5898	12.3049	2.10431	9.94697
	0.364583	0.169695	38.1144	18.5147	11.373	19.7798	17.2716	19.6579	17.9085	14.1196	7.14771	11.7218	15.9347	12.5408	2.17331	10.1514
	0.375	0.190906	38.6271	18.8256	11.6329	20.0872	17.5485	20.0333	18.1814	14.3918	7.34905	11.9952	16.2796	12.7431	2.20779	10.3217
	0.385417	0.190906	39.1398	19.171	11.8279	20.3947	17.8254	20.3746	18.4884	14.664	7.58396	12.2344	16.5556	12.9791	2.27679	10.5261
	0.395833	0.190906	39.6184	19.4819	12.0553	20.7021	18.137	20.6817	18.7954	14.9702	7.81886	12.4736	16.8315	13.2151	2.38029	10.6964
	0.40625	0.190906	39.9602	19.8273	12.2828	21.0096	18.4139	20.9548	19.1024	15.2424	8.0202	12.6787	17.0729	13.4511	2.44929	10.9008
	0.416667	0.212118	40.2337	20.1037	12.4778	21.2487	18.6908	21.2278	19.3753	15.5146	8.18799	12.8837	17.3144	13.6533	2.48377	11.0711
	0.427083	0.212118	40.5755	20.4491	12.7052	21.5562	18.9677	21.5349	19.6823	15.7868	8.38933	13.0887	17.5558	13.8893	2.55277	11.2755
	0.4375	0.212118	40.9174	20.7254	12.9002	21.8636	19.2792	21.8421	19.9893	16.093	8.59068	13.328	17.8317	14.1253	2.62176	11.4799
	0.447917	0.212118	41.2592	21.0363	13.1276	22.1711	19.5561	22.1151	20.2963	16.3311	8.79202	13.5672	18.0732	14.3613	2.69076	11.6843
	0.458333	0.212118	41.601	21.3472	13.3551	22.4444	19.8676	22.4223	20.5692	16.5693	8.99336	13.7722	18.3491	14.5973	2.75976	11.8887
	0.46875	0.23333	41.9087	21.6235	13.5501	22.7177	20.1099	22.6953	20.7739	16.7734	9.16115	13.9773	18.556	14.7995	2.79424	12.059
	0.479167	0.23333	42.2505	21.9344	13.7775	23.0251	20.3868	22.9683	21.0468	17.0116	9.36249	14.1823	18.832	15.0355	2.86324	12.1952
	0.489583	0.23333	42.5582	22.2453	14.005	23.3326	20.6983	23.2755	21.3197	17.2498	9.53028	14.4215	19.0734	15.2715	2.93224	12.3656
	0.5	0.23333	42.9	22.5562	14.1999	23.64	21.0098	23.5826	21.5926	17.4879	9.73162	14.6266	19.3493	15.5075	3.00124	12.5359
	0.510417	0.254542	43.2077	22.8325	14.3949	23.8792	21.2867	23.8215	21.8313	17.6921	9.89941	14.8316	19.5563	15.7098	3.03572	12.6721
	0.520833	0.254542	43.5153	23.1434	14.6224	24.1183	21.5982	24.1287	22.1042	17.9302	10.1008	15.0709	19.8322	15.912	3.10472	12.8425
	0.53125	0.254542	43.823	23.4543	14.8498	24.3574	21.9097	24.4017	22.3771	18.1684	10.3021	15.2759	20.0736	16.148	3.17372	13.0128
	0.541667	0.254542	44.1648	23.7651	15.0773	24.5966	22.2212	24.6406	22.65	18.4066	10.5034	15.5151	20.3496	16.3503	3.24272	13.1831
	0.552083	0.275754	44.4383	24.0415	15.2722	24.7674	22.4981	24.8795	22.8888	18.6107	10.6712	15.686	20.5565	16.5526	3.27719	13.3194
	0.5625	0.275754	44.7459	24.3178	15.4672	25.0065	22.8096	25.1525	23.1617	18.8489	10.8726	15.9252	20.8324	16.7548	3.34619	13.4897
	0.572917	0.275754	45.0536	24.5942	15.6947	25.2457	23.1212	25.4256	23.4346	19.087	11.0404	16.1303	21.0739	16.9571	3.41519	13.6259
	0.583333	0.275754	45.3954	24.8705	15.9221	25.4848	23.4327	25.6645	23.7075	19.3252	11.2417	16.3695	21.3153	17.1931	3.48419	13.7963
	0.59375	0.296966	45.6689	25.1123	16.1171	25.6556	23.7096	25.9033	23.9462	19.5293	11.4095	16.5404	21.5222	17.3616	3.51867	13.9325
	0.604167	0.296966	45.9765	25.3886	16.3446	25.8947	24.0211	26.1764	24.2191	19.7675	11.6108	16.7454	21.7982	17.5639	3.58767	14.1028
	0.614583	0.296966	46.2842	25.665	16.572	26.1339	24.3326	26.4153	24.4579	20.0057	11.8122	16.9504	22.0396	17.7999	3.65667	14.2732
	0.625	0.296966	46.626	25.9413	16.7995	26.373	24.6441	26.6883	24.7308	20.2778	12.0135	17.1897	22.281	18.0022	3.72567	14.4435
	0.635417	0.318177	46.8995	26.2177	16.9619	26.578	24.921	26.9272	24.9696	20.516	12.2149	17.3605	22.5225	18.1707	3.82915	14.5797
	0.645833	0.318177	47.2755	26.494	17.1894	26.7829	25.2325	27.2002	25.2425	20.7882	12.4162	17.5656	22.7639	18.4067	4.00165	14.7501
	0.65625	0.318177	47.6173	26.7703	17.4169	27.0221	25.544	27.4391	25.5154	21.0263	12.6176	17.7706	23.0053	18.609	4.17415	14.8863
	0.666667	0.318177	47.9933	27.0467	17.6443	27.2612	25.8555	27.7121	25.7541	21.2985	12.8525	18.0098	23.2468	18.8113	4.38115	15.0567
	0.677083	0.318177	48.3352	27.323	17.8718	27.5003	26.1671	27.9852	26.027	21.5707	13.0538	18.2149	23.5227	19.0472	4.55365	15.227
	0.6875	0.339389	48.677	27.5648	18.0667	27.7053	26.444	28.2923	26.2658	21.8089	13.2551	18.3858	23.7297	19.2158	4.69162	15.3632
	0.697917	0.339389	49.0188	27.8411	18.2942	27.9786	26.7555	28.5995	26.5387	22.047	13.4565	18.5908	23.9711	19.4181	4.86412	15.5336
	0.708333	0.339389	49.3606	28.152	18.4892	28.2519	27.067	28.9408	26.8116	22.3192	13.6578	18.83	24.247	19.6541	5.07112	15.7039
	0.71875	0.339389	49.7367	28.4284	18.7166	28.5252	27.3785	29.282	27.0845	22.5914	13.8927	19.0351	24.5229	19.9237	5.24362	15.8742
	0.729167	0.360601	50.0443	28.6702	18.9116	28.7985	27.6554	29.5892	27.2892	22.8296	14.0605	19.2059	24.7989	20.1934	5.3816	16.1126
	0.739583	0.360601	50.4203	28.981	19.139	29.0718	27.9669	29.8964	27.5621	23.0677	14.2619	19.411	25.1438	20.5306	5.5541	16.3852
	0.75	0.360601	50.7963	29.2574	19.399	29.3451	28.2784	30.2376	27.8349	23.3399	14.4968	19.6502	25.4542	20.834	5.7611	16.6918
	0.760417	0.360601	51.1724	29.5683	19.6265	29.6184	28.5899	30.5789	28.1419	23.6121	14.6981	19.8553	25.7646	21.1374	5.9336	16.9643
	0.770833	0.381813	51.5142	29.8101	19.8539	29.8917	28.9361	30.8519	28.4148	23.8503	14.8659	20.0603	26.0405	21.4071	6.07157	17.2368
	0.78125	0.381813	51.9244	30.1209	20.0814	30.165	29.2822	31.1932	28.756	24.1225	15.1008	20.3337	26.3509	21.7442	6.24407	17.5093
	0.791667	0.381813	52.3004	30.3973	20.3088	30.4383	29.6283	31.5345	29.063	24.3946	15.3021	20.6071	26.6959	22.0476	6.45107	17.8159
	0.802083	0.381813	52.6764	30.7082	20.5688	30.7457	29.9744	31.8758	29.37	24.6668	15.537	20.8463	27.0063	22.351	6.62357	18.0884
	0.8125	0.403025	53.0183	30.95	20.7638	30.9849	30.2859	32.1829	29.6429	24.905	15.7048	21.0855	27.2822	22.6207	6.76155	18.3609
	0.822917	0.403025	53.3943	31.2608	21.0237	31.2582	30.6321	32.4901	29.984	25.1432	15.9733	21.3589	27.5926	22.9578	6.93405	18.6335
	0.833333	0.403025	53.7703	31.5372	21.2512	31.5656	30.9782	32.8314	30.291	25.4153	16.2082	21.5981	27.9375	23.2612	7.14105	18.94
	0.84375	0.403025	54.1805	31.8135	21.5111	31.8389	31.3243	33.1727	30.598	25.6875	16.4431	21.8715	28.2479	23.5646	7.31355	19.2126
	0.854167	0.424237	54.5223	32.0899	21.7061	32.1122	31.6704	33.4798	30.8709	25.9257	16.6444	22.0766	28.5584	23.9018	7.45153	19.4851
	0.864583	0.424237	54.8983	32.3662	21.966	32.4197	32.0166	33.8211	31.212	26.1979	16.9129	22.35	28.9033	24.2389	7.62403	19.7576
	0.875	0.424237	55.2744	32.6425	22.1935	32.7271	32.3627	34.1624	31.519	26.4701	17.1478	22.6234	29.2482	24.576	7.83102	20.1323
	0.885417	0.424237	55.6504	32.9189	22.421	33.0004	32.6742	34.5037	31.826	26.7422	17.3827	22.8626	29.6276	24.9468	8.14152	20.473
	0.895833	0.445448	55.9922	33.1952	22.6484	33.2737	32.9511	34.7767	32.133	26.9804	17.584	23.1018	29.938	25.2502	8.383	20.7795
	0.90625	0.445448	56.3682	33.4716	22.8759	33.5812	33.2972	35.118	32.44	27.2526	17.8525	23.3752	30.2829	25.5874	8.659	21.1202
	0.916667	0.445448	56.7442	33.7479	23.1033	33.8886	33.6087	35.4593	32.747	27.5248	18.0874	23.6144	30.6278	25.9582	8.935	21.4609
	0.927083	0.445448	57.1203	34.0242	23.3308	34.1619	33.9203	35.8005	33.0881	27.797	18.3223	23.8878	30.9727	26.2953	9.211	21.8015
	0.9375	0.445448	57.5305	34.3006	23.5582	34.4694	34.2664	36.1418	33.3951	28.0692	18.5572	24.1612	31.3521	26.6324	9.487	22.1762
	0.947917	0.46666	57.8381	34.5769	23.7532	34.7427	34.5433	36.449	33.7021	28.3073	18.7921	24.4004	31.6625	26.9358	9.72848	22.4828
	0.958333	0.46666	58.1799	34.8533	23.9807	35.0501	34.8548	36.7903	34.0091	28.5795	19.027	24.6738	32.0074	27.3067	10.0045	22.8235
	0.96875	0.46666	58.5559	35.1296	24.2081	35.3576	35.2009	37.1315	34.3161	28.8517	19.2619	24.9472	32.3523	27.6101	10.315	23.1641
	0.979167	0.46666	58.8978	35.4059	24.4356	35.665	35.5124	37.4728	34.6572	29.1239	19.5304	25.2206	32.6628	27.9472	10.591	23.5048
	0.989583	0.487872	59.2396	35.6477	24.5981	35.9383	35.7893	37.78	34.9301	29.3961	19.7317	25.4598	32.9732	28.2169	10.8325	23.8113
	1	0.487872	59.5814	35.9241	24.8255	36.2458	36.1355	38.1213	35.2712	29.6682	19.9666	25.7332	33.2836	28.554	11.1084	24.152
	1.01042	0.487872	59.9233	36.2004	25.053	36.5533	36.447	38.4967	35.5782	29.9404	20.2351	26.0066	33.6285	28.8574	11.3844	24.5267
	1.02083	0.487872	60.2993	36.4767	25.2804	36.8607	36.7585	38.838	35.8511	30.2126	20.47	26.28	33.9389	29.1945	11.6604	24.8674
	1.03125	0.509084	60.6069	36.7185	25.4754	37.134	37.0354	39.1451	36.124	30.4508	20.6713	26.5192	34.2493	29.4642	11.9019	25.1739
	1.04167	0.509084	60.9488	36.9949	25.7029	37.4415	37.3469	39.4523	36.431	30.723	20.9398	26.7926	34.5598	29.8013	12.1779	25.5146
	1.05208	0.509084	61.3248	37.2712	25.9303	37.7831	37.6584	39.7936	36.738	30.9951	21.1747	27.066	34.9047	30.1385	12.4539	25.8552
	1.0625	0.509084	61.7008	37.5476	26.1578	38.0905	37.9699	40.1007	37.045	31.2673	21.4096	27.3394	35.2496	30.4419	12.7299	26.1959
	1.07292	0.530296	62.0426	37.7894	26.3527	38.3638	38.2468	40.4079	37.2838	31.5055	21.6445	27.5786	35.5255	30.7453	12.9714	26.5365
	1.08333	0.530296	62.4187	38.0311	26.6127	38.6713	38.5237	40.715	37.5908	31.8117	21.8794	27.8862	35.8704	31.0487	13.2474	26.8772
	1.09375	0.530296	62.7947	38.3075	26.8402	39.0129	38.8352	41.0222	37.8978	32.1179	22.1478	28.1596	36.2153	31.4532	13.5234	27.2178
	1.10417	0.530296	63.1707	38.5838	27.1001	39.3545	39.1467	41.3635	38.2048	32.4581	22.3827	28.4672	36.5602	31.8241	13.7994	27.5926
	1.11458	0.551508	63.5125	38.8256	27.3276	39.662	39.4236	41.6365	38.4777	32.7303	22.5841	28.7064	36.9051	32.1612	14.0409	27.9673
	1.125	0.551508	63.8885	39.102	27.555	40.0036	39.7352	41.9778	38.7847	33.0365	22.8525	29.014	37.25	32.532	14.3169	28.342
	1.13542	0.551508	64.2646	39.4128	27.815	40.3452	40.0813	42.2849	39.0917	33.3428	23.0874	29.2874	37.5949	32.9028	14.5929	28.7508
	1.14583	0.551508	64.6406	39.7237	28.0424	40.6868	40.4274	42.6262	39.4328	33.649	23.3559	29.5949	37.9398	33.2737	14.8689	29.1596
	1.15625	0.551508	65.0166	40.0346	28.3024	41.0285	40.8081	42.9334	39.774	33.9552	23.6579	29.8683	38.3192	33.6445	15.1449	29.5343
	1.16667	0.572719	65.3926	40.3109	28.5298	41.3359	41.1197	43.2746	40.081	34.2274	23.9264	30.1417	38.6297	33.9816	15.3863	29.909
	1.17708	0.572719	65.7686	40.6218	28.7573	41.6775	41.4658	43.6159	40.4562	34.5336	24.1948	30.4151	38.9746	34.3525	15.6623	30.2837
	1.1875	0.572719	66.1788	40.9327	29.0173	42.0192	41.8119	43.9572	40.7973	34.8398	24.4968	30.7227	39.3195	34.7233	15.9383	30.6925
	1.19792	0.572719	66.5548	41.2436	29.2447	42.3608	42.158	44.3326	41.1384	35.146	24.7989	30.9961	39.6989	35.1278	16.2833	31.1013
	1.20833	0.593931	66.9309	41.5199	29.4722	42.6682	42.5042	44.6398	41.4795	35.4182	25.0673	31.2695	40.0438	35.4987	16.5593	31.4419
	1.21875	0.593931	67.3069	41.8308	29.7321	42.9757	42.8503	44.981	41.8206	35.7584	25.3693	31.577	40.4232	35.9032	16.8698	31.8507
	1.22917	0.593931	67.7171	42.1417	29.9596	43.3173	43.1964	45.3565	42.1618	36.0646	25.6714	31.8846	40.8026	36.3077	17.1803	32.2254
	1.23958	0.593931	68.0931	42.4526	30.2195	43.6248	43.5425	45.6977	42.537	36.3708	25.9734	32.1922	41.182	36.7123	17.4908	32.6001
	1.25	0.615143	68.4349	42.6944	30.447	43.9322	43.8194	46.039	42.8099	36.677	26.2083	32.4656	41.5269	37.0831	17.7668	32.9748
	1.26042	0.615143	68.8451	43.0052	30.707	44.2397	44.1309	46.3803	43.1169	36.9832	26.5103	32.7731	41.9063	37.4877	18.1118	33.3496
	1.27083	0.615143	69.2211	43.2816	30.9344	44.5813	44.4078	46.7216	43.458	37.2894	26.8123	33.1149	42.2857	37.8922	18.4223	33.7584
	1.28125	0.615143	69.6313	43.5579	31.1944	44.8888	44.7194	47.0287	43.765	37.6297	27.1143	33.4224	42.6651	38.2967	18.7328	34.1331
	1.29167	0.636355	69.9732	43.8343	31.4218	45.1962	44.9616	47.3018	44.0379	37.9019	27.3828	33.6958	43.01	38.6339	19.0088	34.4737
	1.30208	0.636355	70.3492	44.1106	31.6818	45.5378	45.2732	47.6431	44.3449	38.2081	27.6512	34.0034	43.3894	38.971	19.3193	34.8825
	1.3125	0.636355	70.7594	44.3869	31.9417	45.8453	45.5501	47.9502	44.6519	38.5483	27.9533	34.311	43.7343	39.3081	19.6643	35.2232
	1.32292	0.636355	71.1354	44.6633	32.1692	46.1869	45.8616	48.2915	44.9589	38.8545	28.2553	34.6185	44.0792	39.6452	19.9748	35.5979
	1.33333	0.657567	71.5114	44.9051	32.3966	46.4602	46.1385	48.5645	45.2318	39.1267	28.5237	34.8919	44.3551	39.9149	20.2852	35.9044
	1.34375	0.657567	71.8532	45.216	32.6566	46.7677	46.4154	48.8717	45.5388	39.4669	28.7922	35.2337	44.7	40.252	20.6302	36.2792
	1.35417	0.657567	72.1951	45.4923	32.9166	47.1093	46.7269	49.213	45.8458	39.7731	29.0942	35.5413	45.0449	40.5892	20.9407	36.6198
	1.36458	0.657567	72.5369	45.7686	33.1765	47.4167	47.0038	49.5201	46.1528	40.1134	29.3962	35.883	45.3899	40.9263	21.2857	36.9945
	1.375	0.657567	72.8787	46.045	33.404	47.7242	47.3153	49.8273	46.4598	40.4196	29.6647	36.1906	45.7348	41.2634	21.6307	37.3352
	1.38542	0.678779	73.1864	46.2868	33.6314	48.0317	47.5922	50.1344	46.7668	40.6918	29.9331	36.4981	46.0107	41.5668	21.9067	37.6758
	1.39583	0.678779	73.5282	46.5977	33.9239	48.3391	47.9037	50.4757	47.1079	41.032	30.2351	36.8057	46.3556	41.9039	22.2517	38.0165
	1.40625	0.678779	73.8701	46.874	34.1838	48.6807	48.2152	50.817	47.449	41.3382	30.5372	37.1133	46.7005	42.2748	22.5967	38.3912
	1.41667	0.678779	74.2461	47.1503	34.4438	48.9882	48.5267	51.1583	47.756	41.6444	30.8056	37.455	47.0454	42.6456	22.9072	38.7659
	1.42708	0.69999	74.5537	47.4267	34.6712	49.2615	48.8036	51.4313	48.063	41.9506	31.0741	37.7284	47.3213	43.0164	23.2177	39.1066
	1.4375	0.69999	74.8956	47.703	34.9312	49.6031	49.1151	51.7726	48.4042	42.2568	31.3761	38.0701	47.6662	43.3872	23.5627	39.4472
	1.44792	0.69999	75.2374	47.9794	35.1911	49.8764	49.4267	52.1139	48.7453	42.563	31.6446	38.3777	48.0112	43.7918	23.8387	39.8219
	1.45833	0.69999	75.545	48.2902	35.4511	50.1497	49.7036	52.4551	49.0523	42.8693	31.9466	38.7195	48.3216	44.1626	24.1147	40.1967
	1.46875	0.721202	75.8527	48.532	35.711	50.3547	49.9805	52.7623	49.3593	43.1074	32.215	38.9587	48.632	44.5335	24.3907	40.5373
	1.47917	0.721202	76.1603	48.8084	35.971	50.628	50.292	53.1036	49.7004	43.4136	32.4835	39.2321	48.9424	44.9043	24.6667	40.912
	1.48958	0.721202	76.5022	49.1192	36.231	50.9013	50.6035	53.4449	50.0074	43.6858	32.7855	39.5396	49.2873	45.3088	24.9427	41.2867
	1.5	0.721202	76.844	49.3956	36.4909	51.1746	50.915	53.7861	50.3144	43.992	33.0875	39.813	49.5977	45.6797	25.2532	41.6615
	1.51042	0.742414	77.1175	49.6374	36.7184	51.4137	51.1573	54.025	50.5532	44.2302	33.3224	40.0523	49.9081	45.9494	25.4946	42.0021
	1.52083	0.742414	77.4593	49.9483	36.9783	51.6528	51.3996	54.3322	50.8261	44.5364	33.6244	40.3257	50.2531	46.2528	25.7706	42.3427
	1.53125	0.742414	77.8011	50.2246	37.2383	51.9261	51.6419	54.6052	51.1331	44.8086	33.9265	40.6332	50.5635	46.5562	26.0811	42.6834
	1.54167	0.742414	78.1088	50.5009	37.4657	52.1994	51.9188	54.9124	51.406	45.1148	34.1949	40.9066	50.8739	46.8596	26.3571	43.0241
	1.55208	0.763626	78.4164	50.7427	37.6932	52.4385	52.1264	55.1854	51.6447	45.3529	34.4634	41.1458	51.1498	47.0956	26.5986	43.2966
	1.5625	0.763626	78.7241	51.0191	37.9206	52.7118	52.3687	55.4584	51.9176	45.6592	34.6983	41.4534	51.4257	47.399	26.9091	43.6372
	1.57292	0.763626	78.9975	51.2954	38.1806	52.9851	52.611	55.7656	52.2246	45.9654	34.9667	41.7268	51.7362	47.7024	27.1851	43.9779
	1.58333	0.763626	79.3052	51.5718	38.4406	53.2584	52.8879	56.0727	52.4975	46.2375	35.2016	42.0002	52.0466	48.0058	27.4611	44.2845
	1.59375	0.763626	79.6128	51.8481	38.668	53.5317	53.1302	56.3458	52.7704	46.5438	35.4701	42.2736	52.3225	48.3092	27.7716	44.6251
	1.60417	0.784838	79.8863	52.0899	38.8955	53.7709	53.3379	56.6188	53.0092	46.7819	35.6714	42.547	52.5984	48.5789	28.0476	44.9317
	1.61458	0.784838	80.194	52.3662	39.1229	54.0783	53.5802	56.8918	53.3162	47.0881	35.9399	42.8204	52.8744	48.8823	28.3581	45.2383
	1.625	0.784838	80.5016	52.6426	39.3829	54.3516	53.8571	57.199	53.5891	47.3603	36.1748	43.1279	53.1848	49.1857	28.6686	45.5789
	1.63542	0.784838	80.8093	52.8844	39.6103	54.6249	54.0993	57.5061	53.862	47.6665	36.4433	43.4013	53.4952	49.4554	28.9791	45.9196
	1.64583	0.80605	81.0827	53.1262	39.8378	54.8982	54.307	57.745	54.1349	47.9047	36.6446	43.6747	53.7366	49.7251	29.2206	46.1921
	1.65625	0.80605	81.3562	53.4025	40.0653	55.1715	54.5839	58.018	54.4078	48.2109	36.9131	43.9481	54.047	50.0285	29.5311	46.4987
	1.66667	0.80605	81.6638	53.6788	40.3252	55.4448	54.8262	58.3252	54.7148	48.4831	37.148	44.2557	54.323	50.3319	29.8416	46.8393
	1.67708	0.80605	82.0057	53.9897	40.5527	55.7523	55.1031	58.5982	54.9877	48.7893	37.4164	44.5633	54.6334	50.6353	30.1521	47.1459
	1.6875	0.827261	82.2791	54.2315	40.7801	55.9914	55.3454	58.8712	55.2264	49.0275	37.6178	44.8025	54.8748	50.8713	30.428	47.4184
	1.69792	0.827261	82.5868	54.5079	41.0076	56.2647	55.6223	59.1443	55.5334	49.3337	37.8862	45.1101	55.1852	51.1747	30.704	47.7591
	1.70833	0.827261	82.9286	54.7842	41.2675	56.5721	55.8992	59.4514	55.8063	49.6058	38.1211	45.3834	55.4957	51.4781	31.0145	48.0657
	1.71875	0.827261	83.2363	55.0951	41.495	56.8454	56.1761	59.7245	56.0792	49.878	38.3896	45.691	55.7716	51.7815	31.325	48.3723
	1.72917	0.848473	83.5097	55.3369	41.7225	57.0846	56.4184	59.9634	56.3521	50.1162	38.5909	45.9302	56.0475	52.0512	31.532	48.6788
	1.73958	0.848473	83.8516	55.6132	41.9499	57.3237	56.6953	60.2705	56.625	50.3884	38.8594	46.2036	56.3234	52.3546	31.7735	48.9854
	1.75	0.848473	84.1592	55.8896	42.2099	57.597	56.9376	60.5435	56.932	50.6606	39.1278	46.4428	56.6338	52.6243	32.015	49.3261
	1.76042	0.848473	84.5011	56.2004	42.4373	57.8703	57.2145	60.8507	57.2049	50.9328	39.3627	46.6821	56.9098	52.9277	32.291	49.6327
	1.77083	0.869685	84.7745	56.4422	42.6648	58.1094	57.4568	61.0555	57.4096	51.1709	39.5976	46.8871	57.1857	53.1637	32.498	49.8711
	1.78125	0.869685	85.0822	56.7186	42.8922	58.3827	57.7337	61.2944	57.6825	51.4091	39.8661	47.1605	57.4616	53.4671	32.7395	50.1777
	1.79167	0.869685	85.3556	56.9949	43.1522	58.6219	58.0106	61.5674	57.9554	51.6813	40.101	47.3997	57.772	53.7368	32.981	50.4502
	1.80208	0.869685	85.6633	57.2712	43.3797	58.8952	58.2528	61.8063	58.1941	51.9534	40.3695	47.6389	58.0135	54.0065	33.2225	50.7568
	1.8125	0.869685	85.9368	57.513	43.6396	59.1684	58.4951	62.0793	58.467	52.2256	40.6044	47.8782	58.2894	54.3099	33.464	51.0634
	1.82292	0.890897	86.2102	57.6858	43.8346	59.4076	58.7028	62.2841	58.7058	52.4638	40.8393	48.1174	58.4963	54.5459	33.7055	51.3018
	1.83333	0.890897	86.4837	57.893	44.0295	59.6467	58.9105	62.523	58.9787	52.736	41.1077	48.3566	58.7378	54.8493	33.947	51.6084
	1.84375	0.890897	86.7913	58.1348	44.2245	59.92	59.1528	62.796	59.2175	53.0082	41.3426	48.5958	59.0137	55.119	34.1885	51.915
	1.85417	0.890897	87.0648	58.3421	44.4195	60.1933	59.3951	63.0349	59.4904	53.2463	41.6111	48.8692	59.2551	55.3887	34.43	52.1875
	1.86458	0.912109	87.3383	58.5493	44.6144	60.3641	59.5681	63.2397	59.7292	53.4505	41.7789	49.0743	59.4621	55.6584	34.6369	52.4601
	1.875	0.912109	87.6117	58.7566	44.8094	60.5691	59.8104	63.5127	59.9679	53.6546	41.9802	49.3135	59.7035	55.9281	34.9129	52.7326
	1.88542	0.912109	87.9194	58.9638	45.0044	60.8082	60.0527	63.7516	60.2408	53.8587	42.148	49.5527	59.9795	56.1978	35.1199	53.0392
	1.89583	0.912109	88.1928	59.2056	45.1993	61.0132	60.2604	64.0246	60.5137	54.0629	42.3493	49.7919	60.2209	56.4338	35.3269	53.2776
	1.90625	0.933321	88.3979	59.3783	45.3618	61.184	60.468	64.2294	60.6843	54.233	42.5171	49.9628	60.4278	56.6023	35.4994	53.4479
	1.91667	0.933321	88.6372	59.6201	45.5568	61.389	60.7103	64.4342	60.8889	54.4371	42.6849	50.202	60.6693	56.8383	35.7064	53.6864
	1.92708	0.933321	88.8765	59.8274	45.7517	61.5939	60.918	64.6389	61.0936	54.6753	42.8863	50.4071	60.9452	57.0406	35.9134	53.9248
	1.9375	0.933321	89.0816	60.0692	45.9467	61.8331	61.1603	64.8437	61.2983	54.8794	43.0876	50.6463	61.1866	57.2429	36.1549	54.1292
	1.94792	0.954532	89.2867	60.2419	46.1092	62.0039	61.368	65.0143	61.4688	55.0496	43.2554	50.8172	61.3936	57.4451	36.3274	54.3336
	1.95833	0.954532	89.4918	60.4491	46.3041	62.2089	61.5756	65.2191	61.6735	55.2537	43.4232	51.0222	61.6005	57.6474	36.5344	54.5721
	1.96875	0.954532	89.7311	60.6909	46.5316	62.4138	61.8179	65.458	61.8441	55.4578	43.6245	51.2614	61.8075	57.8834	36.7414	54.8105
	1.97917	0.954532	89.9704	60.8982	46.7266	62.6188	62.0256	65.6628	62.0487	55.662	43.8259	51.4665	61.9799	58.0856	36.9484	55.0149
	1.98958	0.975744	90.1413	61.0364	46.889	62.8238	62.164	65.8334	62.2193	55.8661	43.9601	51.6715	62.1524	58.2542	37.1209	55.2193
	2	0.975744	90.3806	61.2436	47.084	63.0287	62.3717	66.0382	62.424	56.0703	44.1614	51.8766	62.3593	58.4902	37.3279	55.4578
	2.01042	0.975744	90.5857	61.4509	47.279	63.2337	62.5794	66.243	62.6286	56.2744	44.3628	52.0816	62.5318	58.6925	37.5349	55.6621
	2.02083	0.975744	90.825	61.6581	47.4414	63.4387	62.7871	66.4477	62.8333	56.4785	44.5641	52.3208	62.7387	58.9284	37.7419	55.9006
	2.03125	0.975744	91.0301	61.8308	47.6364	63.6437	62.9947	66.6525	63.038	56.6827	44.7319	52.5259	62.9457	59.1307	37.9489	56.1391
	2.04167	0.996956	91.2352	62.0036	47.7989	63.8145	63.1332	66.8231	63.2085	56.8528	44.8997	52.7309	63.0836	59.2993	38.1213	56.3094
	2.05208	0.996956	91.4744	62.2108	47.9613	63.9853	63.3409	67.0279	63.3791	57.0569	45.101	52.936	63.2906	59.5353	38.3283	56.5478
	2.0625	0.996956	91.6795	62.4181	48.1563	64.1902	63.5485	67.2327	63.5837	57.227	45.2688	53.141	63.4975	59.7375	38.5353	56.7522
	2.07292	0.996956	91.8846	62.5908	48.3188	64.3952	63.7562	67.4374	63.7884	57.4312	45.4366	53.3119	63.67	59.9061	38.7423	56.9566
	2.08333	1.01817	92.0556	62.7635	48.4812	64.5319	63.9293	67.6081	63.959	57.5673	45.5708	53.4827	63.8424	60.0747	38.9148	57.161
	2.09375	1.01817	92.2948	62.9707	48.6762	64.7368	64.137	67.8129	64.1636	57.7714	45.7722	53.6536	64.0494	60.2769	39.0873	57.3654
	2.10417	1.01817	92.4999	63.1435	48.8387	64.9077	64.31	68.0176	64.3683	57.9756	45.94	53.8245	64.2218	60.4455	39.2943	57.5698
	2.11458	1.01817	92.705	63.3507	49.0336	65.1126	64.5177	68.2224	64.5389	58.1457	46.1078	53.9954	64.4288	60.6478	39.4668	57.7742
	2.125	1.03938	92.876	63.5234	49.1636	65.2493	64.6908	68.3589	64.7094	58.3158	46.242	54.1321	64.6012	60.8163	39.6048	57.9445
	2.13542	1.03938	93.1152	63.7307	49.3586	65.4542	64.8984	68.5637	64.9141	58.4859	46.4098	54.3371	64.7737	60.9849	39.8118	58.1829
	2.14583	1.03938	93.3203	63.9034	49.5535	65.6251	65.1061	68.7684	65.0847	58.69	46.6111	54.508	64.9806	61.1871	39.9843	58.3873
	2.15625	1.03938	93.5254	64.1106	49.716	65.83	65.2792	68.9391	65.2893	58.8942	46.7789	54.6788	65.1531	61.3557	40.1913	58.5917
	2.16667	1.06059	93.6964	64.2833	49.8785	66.0008	65.4522	69.1097	65.4599	59.0303	46.9131	54.8155	65.3255	61.5243	40.3293	58.762
	2.17708	1.06059	93.9015	64.4561	50.0409	66.1716	65.6253	69.3145	65.6645	59.2344	47.0809	54.9864	65.498	61.7265	40.5018	58.9664
	2.1875	1.06059	94.1407	64.6288	50.2359	66.3766	65.7984	69.5193	65.8351	59.4045	47.2487	55.1915	65.7049	61.8951	40.7088	59.2049
	2.19792	1.06059	94.3458	64.836	50.3984	66.5474	66.006	69.6899	66.0398	59.6087	47.4501	55.3623	65.8774	62.0974	40.8813	59.4093
	2.20833	1.0818	94.5168	64.9742	50.5608	66.7182	66.1445	69.8605	66.2103	59.7788	47.5843	55.499	66.0153	62.2659	41.0192	59.5796
	2.21875	1.0818	94.7219	65.1469	50.7233	66.889	66.3522	70.0653	66.415	59.9489	47.7521	55.6699	66.2223	62.4345	41.2262	59.784
	2.22917	1.0818	94.927	65.3196	50.8858	67.094	66.5252	70.236	66.5856	60.153	47.9199	55.8408	66.3947	62.6368	41.3987	59.9884
	2.23958	1.0818	95.1321	65.5269	51.0808	67.2648	66.6983	70.4407	66.7902	60.3232	48.0876	56.0458	66.6017	62.8053	41.6057	60.2268
	2.25	1.10302	95.303	65.665	51.2107	67.4356	66.8713	70.6114	66.9608	60.4593	48.2554	56.1825	66.7396	62.9739	41.7437	60.3971
	2.26042	1.10302	95.5081	65.8378	51.3732	67.6064	67.0444	70.8161	67.1655	60.6294	48.4232	56.3534	66.9466	63.1761	41.9162	60.6015
	2.27083	1.10302	95.7132	66.045	51.5357	67.8114	67.2175	70.9868	67.336	60.8335	48.591	56.5243	67.119	63.3447	42.1232	60.84
	2.28125	1.10302	95.8841	66.2177	51.6981	68.0164	67.4251	71.1915	67.5407	61.0036	48.7588	56.6951	67.2915	63.547	42.2957	61.0444
	2.29167	1.10302	96.0892	66.3904	51.8606	68.1872	67.5982	71.3622	67.7112	61.1737	48.9266	56.9002	67.4984	63.7493	42.5027	61.2488
	2.30208	1.12423	96.2601	66.5631	51.9906	68.358	67.7713	71.4987	67.8477	61.3098	49.0608	57.0369	67.6364	63.9178	42.6407	61.4531
	2.3125	1.12423	96.4652	66.7359	52.1856	68.5288	67.9443	71.6693	68.0182	61.4799	49.2622	57.2077	67.8433	64.0864	42.8132	61.6575
	2.32292	1.12423	96.6703	66.9086	52.348	68.7338	68.1174	71.84	68.1888	61.6841	49.4299	57.3786	68.0158	64.2886	43.0202	61.8619
	2.33333	1.12423	96.8754	67.0813	52.5105	68.9046	68.3251	72.0106	68.3594	61.8542	49.5977	57.5837	68.2227	64.4909	43.1927	62.1004
	2.34375	1.14544	97.0121	67.254	52.6405	69.0754	68.4635	72.1471	68.4958	61.9903	49.732	57.7204	68.3607	64.6258	43.3307	62.2707
	2.35417	1.14544	97.2172	67.4267	52.8029	69.2804	68.6366	72.3178	68.7005	62.1604	49.8997	57.8912	68.5677	64.828	43.5032	62.4751
	2.36458	1.14544	97.4223	67.5994	52.9654	69.4512	68.8443	72.5226	68.871	62.3646	50.0675	58.0621	68.7746	65.0303	43.7102	62.7135
	2.375	1.14544	97.6274	67.7721	53.1279	69.6562	69.0173	72.6932	69.0416	62.5347	50.2353	58.233	68.9471	65.2326	43.8827	62.9179
	2.38542	1.16665	97.7983	67.9448	53.2904	69.7928	69.1558	72.8297	69.178	62.6708	50.4031	58.4038	69.1195	65.3674	44.0207	63.0882
	2.39583	1.16665	98.0034	68.1176	53.4528	69.9978	69.3288	73.0003	69.3486	62.8409	50.5709	58.5747	69.3265	65.5697	44.2276	63.3267
	2.40625	1.16665	98.1744	68.2903	53.6153	70.1686	69.5019	73.171	69.5191	63.011	50.7387	58.7456	69.5334	65.772	44.4001	63.5311
	2.41667	1.16665	98.3795	68.463	53.7778	70.3736	69.675	73.3416	69.6897	63.2151	50.9065	58.9165	69.7059	65.9742	44.5726	63.7696
	2.42708	1.18786	98.5504	68.6011	53.9077	70.5102	69.8134	73.4781	69.8261	63.3512	51.0407	59.0873	69.8783	66.1091	44.7451	63.9399
	2.4375	1.18786	98.7555	68.7739	54.1027	70.7152	69.9865	73.6488	70.0308	63.5213	51.2085	59.2582	70.0852	66.3114	44.9176	64.1443
	2.44792	1.18786	98.9606	68.9466	54.2652	70.886	70.1595	73.8194	70.2014	63.6915	51.4098	59.4291	70.2577	66.5136	45.0901	64.3827
	2.45833	1.18786	99.1315	69.1193	54.4276	71.0568	70.3326	74.0242	70.3719	63.8956	51.5776	59.5999	70.4646	66.7159	45.2971	64.5871
	2.46875	1.20907	99.3024	69.2574	54.5576	71.2276	70.5056	74.1607	70.5084	64.0317	51.7118	59.7366	70.6371	66.8845	45.4351	64.7574
	2.47917	1.20907	99.5075	69.4302	54.7526	71.3984	70.6787	74.3313	70.6789	64.2358	51.8796	59.9417	70.844	67.1204	45.6076	64.9959
	2.48958	1.20907	99.7126	69.6029	54.9151	71.5692	70.8518	74.502	70.8495	64.4059	52.0474	60.1126	71.0165	67.3227	45.8146	65.2003
	2.5	1.20907	99.8835	69.7756	55.0775	71.7742	71.0248	74.7068	71.0542	64.5761	52.2152	60.3176	71.2234	67.525	45.9871	65.4047
	2.51042	1.20907	100.089	69.9483	55.24	71.945	71.1979	74.9115	71.2247	64.7802	52.4165	60.5227	71.4304	67.7273	46.1596	65.6431
	2.52083	1.23029	100.26	70.0865	55.4025	72.0817	71.3363	75.1163	71.3953	64.9163	52.5508	60.6593	71.6028	67.9295	46.3321	65.8134
	2.53125	1.23029	100.465	70.2592	55.5649	72.2866	71.5094	75.3211	71.5658	65.1204	52.7521	60.8644	71.7753	68.1318	46.5391	66.0178
	2.54167	1.23029	100.67	70.4664	55.7274	72.4574	71.6825	75.5258	71.7705	65.2906	52.9199	61.0694	71.9822	68.3341	46.7461	66.2563
	2.55208	1.23029	100.841	70.6391	55.9224	72.6624	71.8555	75.7306	71.9752	65.4947	53.0877	61.2403	72.1892	68.5701	46.9186	66.4607
	2.5625	1.2515	101.012	70.7773	56.0523	72.7991	71.994	75.9012	72.1116	65.6308	53.2555	61.4112	72.3616	68.7386	47.0911	66.631
	2.57292	1.2515	101.217	70.95	56.2148	72.9699	72.167	76.106	72.3163	65.8009	53.4233	61.6162	72.5686	68.9409	47.2981	66.8694
	2.58333	1.2515	101.422	71.1227	56.3773	73.1748	72.3747	76.3108	72.4868	66.005	53.591	61.7871	72.7755	69.1432	47.5051	67.0738
	2.59375	1.2515	101.627	71.2954	56.5723	73.3456	72.5824	76.5497	72.6915	66.1752	53.7924	61.9921	72.948	69.3791	47.6776	67.3123
	2.60417	1.27271	101.798	71.4336	56.7022	73.4823	72.7555	76.7203	72.828	66.3453	53.9266	62.163	73.1204	69.5477	47.85	67.4826
	2.61458	1.27271	101.969	71.6063	56.8647	73.6873	72.9631	76.9251	73.0326	66.5154	54.0944	62.3339	73.3274	69.75	48.057	67.687
	2.625	1.27271	102.174	71.779	57.0597	73.8581	73.1708	77.1299	73.2373	66.7195	54.2958	62.5389	73.5343	69.9522	48.264	67.9254
	2.63542	1.27271	102.379	71.9518	57.2221	74.063	73.3439	77.3346	73.4078	66.8896	54.4635	62.744	73.7413	70.1882	48.4365	68.1298
	2.64583	1.29392	102.55	72.0899	57.3521	74.2339	73.5169	77.5053	73.5784	67.0257	54.5978	62.8807	73.9137	70.3568	48.609	68.3342
	2.65625	1.29392	102.755	72.2972	57.5471	74.4388	73.7246	77.71	73.749	67.2299	54.7991	63.0857	74.0862	70.5591	48.816	68.5386
	2.66667	1.29392	102.96	72.4699	57.742	74.6438	73.9323	77.9148	73.9536	67.434	54.9669	63.2908	74.2931	70.7613	49.023	68.743
	2.67708	1.29392	103.165	72.6426	57.9045	74.8488	74.14	78.1196	74.1242	67.6382	55.1347	63.4958	74.5001	70.9973	49.1955	68.9815
	2.6875	1.31513	103.336	72.7808	58.067	75.0196	74.313	78.2902	74.2947	67.8083	55.3025	63.6325	74.6725	71.1659	49.368	69.1518
	2.69792	1.31513	103.541	72.9535	58.2619	75.1904	74.4861	78.495	74.4994	68.0124	55.4703	63.8376	74.8795	71.3681	49.575	69.3902
	2.70833	1.31513	103.712	73.1262	58.4244	75.3954	74.6938	78.6656	74.7041	68.2165	55.638	64.0426	75.0864	71.5704	49.782	69.5946
	2.71875	1.31513	103.917	73.2989	58.6194	75.6003	74.9014	78.8704	74.8746	68.4207	55.8394	64.2476	75.2934	71.8064	49.989	69.799
	2.72917	1.31513	104.122	73.4716	58.8143	75.8053	75.1091	79.0752	75.0793	68.5908	56.0407	64.4185	75.5003	72.0087	50.196	70.0375
	2.73958	1.33635	104.293	73.6098	58.9443	75.9761	75.2822	79.2458	75.2499	68.7609	56.2085	64.5894	75.6728	72.1772	50.403	70.2078
	2.75	1.33635	104.498	73.817	59.1393	76.1811	75.4898	79.4165	75.4545	68.9651	56.4099	64.7944	75.8797	72.3795	50.61	70.4462
	2.76042	1.33635	104.703	73.9898	59.3018	76.3519	75.6629	79.6212	75.6251	69.1692	56.5776	64.9995	76.0866	72.6155	50.817	70.6847
	2.77083	1.33635	104.908	74.1625	59.4967	76.5569	75.8706	79.826	75.8298	69.3733	56.779	65.1704	76.2936	72.8178	51.0585	70.9232
	2.78125	1.35756	105.045	74.3006	59.6592	76.7277	76.009	79.9625	76.0003	69.5435	56.9468	65.3412	76.466	72.9863	51.2309	71.0935
	2.79167	1.35756	105.25	74.4733	59.8217	76.9326	76.1821	80.1673	76.205	69.7476	57.1481	65.5463	76.673	73.1886	51.4379	71.3319
	2.80208	1.35756	105.455	74.6461	60.0166	77.1376	76.3898	80.3721	76.3755	69.9517	57.3159	65.7513	76.8799	73.4246	51.6449	71.5704
	2.8125	1.35756	105.661	74.7842	60.2116	77.3084	76.5628	80.5768	76.5802	70.1218	57.5173	65.9222	77.0869	73.6268	51.8864	71.8088
	2.82292	1.37877	105.831	74.9224	60.3416	77.4451	76.7013	80.7133	76.7508	70.292	57.685	66.0931	77.2593	73.7954	52.0589	72.0132
	2.83333	1.37877	106.037	75.0951	60.5365	77.6159	76.909	80.9181	76.9554	70.4961	57.8864	66.2981	77.4663	73.9977	52.2659	72.2517
	2.84375	1.37877	106.207	75.2678	60.699	77.7867	77.082	81.1229	77.126	70.6662	58.0877	66.5031	77.6732	74.1999	52.5074	72.4561
	2.85417	1.37877	106.413	75.4405	60.8615	77.9575	77.2551	81.2935	77.3307	70.8704	58.2555	66.674	77.8802	74.4022	52.7144	72.6945
	2.86458	1.39998	106.583	75.5787	60.9589	78.0942	77.3935	81.43	77.5012	71.0065	58.4233	66.8449	78.0526	74.5708	52.8869	72.8989
	2.875	1.39998	106.789	75.7169	61.1214	78.265	77.6012	81.6348	77.6718	71.1766	58.6246	67.0158	78.2596	74.8068	53.0939	73.1373
	2.88542	1.39998	106.994	75.8896	61.2839	78.4358	77.7743	81.8054	77.8423	71.3807	58.826	67.1866	78.4665	75.009	53.3009	73.3758
	2.89583	1.39998	107.199	76.0623	61.4464	78.6407	77.9473	81.9761	78.047	71.5508	58.9938	67.3575	78.7079	75.2113	53.4734	73.6143
	2.90625	1.42119	107.335	76.2005	61.5763	78.7774	78.1204	82.1126	78.1835	71.6869	59.128	67.5284	78.8459	75.3799	53.6114	73.7846
	2.91667	1.42119	107.541	76.3732	61.7063	78.9482	78.2935	82.3174	78.354	71.8911	59.2958	67.6992	79.0184	75.5821	53.7839	73.9549
	2.92708	1.42119	107.746	76.5459	61.8688	79.119	78.4665	82.488	78.5246	72.0612	59.4636	67.8701	79.2253	75.7844	53.9219	74.1593
	2.9375	1.42119	107.951	76.6841	62.0313	79.2898	78.6742	82.6586	78.6951	72.2313	59.5978	68.041	79.3978	75.9867	54.0944	74.3637
	2.94792	1.42119	108.122	76.8568	62.1937	79.4606	78.8473	82.8293	78.8657	72.4354	59.7656	68.2119	79.6047	76.2227	54.2669	74.534
	2.95833	1.4424	108.293	76.9949	62.2912	79.5973	78.9857	82.9658	79.0362	72.5715	59.8998	68.3486	79.7427	76.3912	54.4048	74.7043
	2.96875	1.4424	108.498	77.1677	62.4537	79.7681	79.1588	83.1706	79.2068	72.7416	60.0341	68.5194	79.9496	76.5598	54.5428	74.8746
	2.97917	1.4424	108.669	77.3404	62.6161	79.9389	79.3664	83.3412	79.3774	72.9458	60.2018	68.6903	80.1221	76.7283	54.7153	75.079
	2.98958	1.4424	108.874	77.4785	62.7786	80.1097	79.5395	83.5119	79.5479	73.1159	60.3696	68.8612	80.2945	76.8969	54.8878	75.2834
	3	1.46362	109.045	77.6167	62.9086	80.2805	79.6779	83.6484	79.6844	73.252	60.5039	68.9979	80.467	77.0318	55.0258	75.4197
	3.01042	1.46362	109.216	77.7894	63.0386	80.4513	79.851	83.8531	79.889	73.4561	60.6381	69.1687	80.6394	77.2003	55.1638	75.6241
	3.02083	1.46362	109.421	77.9621	63.201	80.6221	80.0241	84.0238	80.0596	73.6262	60.8059	69.3396	80.8464	77.3689	55.3363	75.7944
	3.03125	1.46362	109.626	78.1348	63.3635	80.8271	80.2318	84.1944	80.2301	73.7964	60.9737	69.5105	81.0188	77.5374	55.5088	75.9988
	3.04167	1.48483	109.762	78.273	63.4935	80.9638	80.3702	84.3309	80.3666	73.9324	61.0743	69.6472	81.1568	77.6723	55.6468	76.1691
	3.05208	1.48483	109.968	78.4457	63.656	81.1346	80.5433	84.5016	80.5371	74.1366	61.2421	69.8181	81.3637	77.8408	55.8193	76.3394
	3.0625	1.48483	110.173	78.6184	63.7859	81.3395	80.7163	84.7063	80.7418	74.3067	61.4099	69.9889	81.5362	78.0094	55.9573	76.5438
	3.07292	1.48483	110.344	78.7911	63.9484	81.5103	80.8894	84.877	80.9124	74.4768	61.5777	70.1598	81.7431	78.178	56.1298	76.7141
	3.08333	1.50604	110.515	78.8948	64.1109	81.647	81.0624	85.0135	81.0488	74.6129	61.6784	70.2965	81.8811	78.3128	56.2678	76.8845
	3.09375	1.50604	110.72	79.0675	64.2733	81.852	81.2355	85.1841	81.2535	74.783	61.8461	70.4674	82.088	78.4814	56.4403	77.0888
	3.10417	1.50604	110.891	79.2402	64.4358	82.0228	81.4086	85.3548	81.424	74.9531	62.0139	70.6382	82.2605	78.6499	56.5783	77.2592
	3.11458	1.50604	111.061	79.4129	64.5983	82.1936	81.5816	85.5254	81.6287	75.1573	62.1482	70.8091	82.4329	78.8185	56.7508	77.4636
	3.125	1.52725	111.232	79.5511	64.7283	82.3644	81.7201	85.6619	81.7652	75.2934	62.2824	70.9458	82.5709	78.9533	56.8887	77.6339
	3.13542	1.52725	111.403	79.7238	64.8907	82.5352	81.9278	85.8326	81.9698	75.4635	62.4502	71.1167	82.7434	79.1219	57.0612	77.8383
	3.14583	1.52725	111.574	79.8965	65.0532	82.706	82.1008	86.0032	82.1404	75.6336	62.618	71.2875	82.9158	79.2905	57.2337	78.0427
	3.15625	1.52725	111.779	80.0692	65.2157	82.911	82.2739	86.208	82.3109	75.8037	62.7858	71.4926	83.1228	79.4253	57.4062	78.2471
	3.16667	1.52725	111.95	80.2419	65.3781	83.0818	82.4469	86.3786	82.5156	75.9738	62.9535	71.6635	83.2952	79.5939	57.5787	78.4514
	3.17708	1.54846	112.087	80.3801	65.5406	83.2184	82.62	86.5151	82.6521	76.144	63.0878	71.8002	83.4332	79.7287	57.7167	78.6218
	3.1875	1.54846	112.292	80.5183	65.7031	83.4234	82.7931	86.6858	82.8567	76.3141	63.2556	71.971	83.6056	79.931	57.8892	78.7921
	3.19792	1.54846	112.463	80.691	65.8656	83.5942	83.0007	86.8564	83.0273	76.4842	63.4569	72.1419	83.7781	80.0995	58.0962	78.9965
	3.20833	1.54846	112.634	80.8637	66.028	83.765	83.1738	87.0271	83.2319	76.6543	63.6247	72.3128	83.9505	80.2681	58.2687	79.2009
	3.21875	1.56968	112.805	81.0019	66.158	83.9358	83.3469	87.1636	83.3684	76.7904	63.7589	72.4495	84.123	80.4367	58.4067	79.3712
	3.22917	1.56968	112.976	81.1746	66.3205	84.1066	83.5199	87.3342	83.5731	76.9605	63.9267	72.6203	84.2954	80.6052	58.5792	79.5756
	3.23958	1.56968	113.147	81.3473	66.4829	84.3116	83.7276	87.5049	83.7436	77.1647	64.0945	72.7912	84.4679	80.7738	58.7517	79.78
	3.25	1.56968	113.352	81.52	66.6454	84.4824	83.9353	87.7096	83.9483	77.3348	64.2623	72.9621	84.6404	80.976	58.9242	79.9844
	3.26042	1.59089	113.488	81.6582	66.7754	84.6191	84.0737	87.8461	84.0847	77.4709	64.3965	73.0988	84.7783	81.1109	59.0622	80.1206
	3.27083	1.59089	113.659	81.8309	66.9703	84.8241	84.2814	88.0509	84.2894	77.675	64.5643	73.3038	84.9508	81.2795	59.2347	80.325
	3.28125	1.59089	113.864	82.0036	67.1328	84.9949	84.4545	88.2557	84.46	77.8451	64.7321	73.4747	85.1577	81.4817	59.4072	80.5294
	3.29167	1.59089	114.035	82.1763	67.2953	85.1998	84.6621	88.4263	84.6305	78.0493	64.8999	73.6456	85.3302	81.6503	59.5797	80.7338
	3.30208	1.6121	114.206	82.3145	67.4253	85.3365	84.8006	88.597	84.8011	78.1853	65.0341	73.7823	85.4681	81.7851	59.7176	80.9381
	3.3125	1.6121	114.377	82.4872	67.6202	85.5415	85.0083	88.8017	84.9716	78.3895	65.2019	73.9873	85.6751	81.9874	59.8901	81.1425
	3.32292	1.6121	114.582	82.6599	67.7827	85.7123	85.1813	88.9724	85.1763	78.5596	65.3697	74.1924	85.882	82.156	60.0626	81.3469
	3.33333	1.6121	114.787	82.8326	67.9452	85.8831	85.389	89.1771	85.3469	78.7637	65.5375	74.3974	86.089	82.3245	60.2351	81.5513
	3.34375	1.63331	114.924	82.9708	68.1076	86.0539	85.5621	89.3478	85.5174	78.8998	65.7052	74.5341	86.2614	82.4931	60.4076	81.7216
	3.35417	1.63331	115.129	83.1435	68.2701	86.2247	85.7351	89.5526	85.688	79.104	65.873	74.7392	86.4684	82.6616	60.6146	81.926
	3.36458	1.63331	115.3	83.3162	68.4326	86.4297	85.9428	89.7232	85.8585	79.2741	66.1079	74.9442	86.6753	82.8302	60.8216	82.1304
	3.375	1.63331	115.505	83.4889	68.5951	86.6005	86.1505	89.928	86.0632	79.4782	66.3093	75.1492	86.8823	83.0325	61.0286	82.3348
	3.38542	1.63331	115.676	83.6616	68.79	86.8054	86.3582	90.1327	86.2338	79.6483	66.5106	75.3543	87.0892	83.2347	61.2356	82.5392
	3.39583	1.65452	115.847	83.7998	68.92	86.9421	86.5312	90.3034	86.4043	79.7844	66.6784	75.491	87.2617	83.437	61.4081	82.7095
	3.40625	1.65452	116.052	83.9725	69.0825	87.1471	86.7735	90.474	86.5749	79.9886	66.8797	75.696	87.4686	83.673	61.6151	82.948
	3.41667	1.65452	116.223	84.1452	69.2774	87.352	86.9812	90.6788	86.7795	80.1587	67.0811	75.9011	87.6755	83.8753	61.8221	83.1524
	3.42708	1.65452	116.428	84.3179	69.4399	87.5912	87.1889	90.8836	86.9501	80.3628	67.316	76.1061	87.8825	84.1113	62.0291	83.3568
	3.4375	1.67573	116.565	84.4906	69.5699	87.762	87.3619	91.0542	87.1207	80.4989	67.4838	76.2428	88.0549	84.3135	62.2016	83.5271
	3.44792	1.67573	116.77	84.6979	69.7323	87.9669	87.5696	91.259	87.2912	80.7371	67.6851	76.4479	88.2619	84.5158	62.4086	83.7315
	3.45833	1.67573	116.975	84.8706	69.9273	88.1719	87.7773	91.4637	87.4618	80.9412	67.8865	76.6529	88.4688	84.7518	62.6156	83.9699
	3.46875	1.67573	117.18	85.0779	70.0898	88.3769	87.9849	91.7026	87.7005	81.1794	68.0878	76.858	88.6758	84.9541	62.8226	84.1743
	3.47917	1.69695	117.351	85.2506	70.2198	88.5477	88.158	91.8733	87.9052	81.3495	68.2556	76.9947	88.8482	85.1563	62.995	84.3787
	3.48958	1.69695	117.59	85.4578	70.4147	88.7527	88.4003	92.1122	88.1099	81.5536	68.4905	77.2339	89.0552	85.3923	63.202	84.6171
	3.5	1.69695	117.796	85.6651	70.6422	88.9576	88.608	92.3169	88.3487	81.7918	68.6918	77.4389	89.2966	85.5946	63.409	84.8556
	3.51042	1.69695	118.035	85.8723	70.8371	89.1968	88.8156	92.5217	88.5874	81.9959	68.8932	77.6781	89.538	85.8306	63.616	85.06
	3.52083	1.71816	118.206	86.0105	70.9996	89.3676	88.9887	92.7265	88.758	82.2001	69.061	77.849	89.7105	86.0328	63.7885	85.2644
	3.53125	1.71816	118.445	86.2178	71.1946	89.5726	89.1964	92.9313	88.9968	82.4042	69.2623	78.0882	89.9519	86.2351	64.03	85.5028
	3.54167	1.71816	118.65	86.425	71.3895	89.7775	89.4041	93.1701	89.2356	82.6084	69.4972	78.2933	90.1589	86.4711	64.237	85.7072
	3.55208	1.71816	118.889	86.6323	71.617	89.9825	89.6463	93.3749	89.4402	82.8465	69.6986	78.5325	90.4003	86.6734	64.4785	85.9457
	3.5625	1.73937	119.06	86.805	71.7795	90.1533	89.8194	93.5456	89.6449	83.0166	69.8999	78.7034	90.5728	86.8756	64.651	86.15
	3.57292	1.73937	119.3	87.0122	71.9744	90.3924	90.0617	93.7845	89.8837	83.2208	70.1013	78.9426	90.8142	87.0779	64.8925	86.3544
	3.58333	1.73937	119.505	87.1849	72.1694	90.5974	90.2694	93.9892	90.0883	83.4589	70.3026	79.1476	91.0211	87.3139	65.0995	86.5929
	3.59375	1.73937	119.744	87.3922	72.3644	90.8365	90.477	94.194	90.3271	83.6631	70.5375	79.3869	91.2626	87.5162	65.341	86.8314
	3.60417	1.73937	119.949	87.5994	72.5593	91.0415	90.7193	94.4329	90.5659	83.9012	70.7388	79.5919	91.4695	87.7521	65.548	87.0698
	3.61458	1.76058	120.154	87.7722	72.7543	91.2465	90.8924	94.6377	90.7365	84.1054	70.9066	79.7969	91.6765	87.9207	65.755	87.2742
	3.625	1.76058	120.359	88.014	72.9493	91.4515	91.1347	94.8766	90.9752	84.3436	71.1415	80.002	91.8834	88.1567	65.962	87.5467
	3.63542	1.76058	120.564	88.2212	73.1442	91.6906	91.3423	95.1155	91.1799	84.5817	71.3429	80.2412	92.1249	88.359	66.2035	87.7852
	3.64583	1.76058	120.804	88.463	73.3392	91.8956	91.55	95.3544	91.4187	84.7859	71.5778	80.4463	92.3663	88.5949	66.4105	88.0577
	3.65625	1.78179	120.975	88.6357	73.5017	92.1005	91.7577	95.5591	91.5893	84.99	71.7456	80.6855	92.5732	88.7972	66.6174	88.2621
	3.66667	1.78179	121.18	88.843	73.6966	92.3055	91.9654	95.798	91.7939	85.2282	71.9469	80.9247	92.8147	88.9995	66.8244	88.5346
	3.67708	1.78179	121.385	89.0848	73.9241	92.5446	92.173	96.0369	92.0327	85.4663	72.1818	81.1639	93.0561	89.2355	67.0659	88.8071
	3.6875	1.78179	121.624	89.292	74.119	92.7496	92.4153	96.2758	92.2374	85.7045	72.3831	81.4031	93.2975	89.4377	67.3074	89.0456
	3.69792	1.80301	121.795	89.4993	74.2815	92.9546	92.5884	96.4806	92.4079	85.9086	72.5845	81.6082	93.539	89.64	67.4799	89.284
	3.70833	1.80301	122	89.7065	74.4765	93.1596	92.8307	96.7195	92.6467	86.1468	72.8194	81.8816	93.7804	89.876	67.7214	89.5225
	3.71875	1.80301	122.239	89.9138	74.6714	93.3987	93.073	96.9584	92.8514	86.3849	73.0543	82.1208	94.0218	90.112	67.9629	89.795
	3.72917	1.80301	122.444	90.1556	74.8989	93.6378	93.2806	97.1632	93.0902	86.6231	73.2892	82.36	94.2633	90.3817	68.2044	90.0335
	3.73958	1.82422	122.615	90.3283	75.0614	93.8086	93.4883	97.3679	93.2607	86.8272	73.4905	82.5651	94.4702	90.5839	68.4114	90.2719
	3.75	1.82422	122.821	90.5701	75.2563	94.0478	93.7306	97.6068	93.4654	87.0654	73.7254	82.8043	94.7117	90.8199	68.6529	90.5104
	3.76042	1.82422	123.06	90.7773	75.4513	94.2869	93.9729	97.8457	93.7042	87.2695	73.9603	83.0435	94.9531	91.0559	68.8944	90.7488
	3.77083	1.82422	123.265	90.9846	75.6463	94.526	94.1806	98.0505	93.9088	87.5077	74.1952	83.3169	95.1945	91.2919	69.1359	90.9532
	3.78125	1.84543	123.47	91.1573	75.8412	94.731	94.3882	98.2553	94.0794	87.7118	74.3966	83.5219	95.4015	91.5279	69.3429	91.1576
	3.79167	1.84543	123.675	91.3646	76.0362	94.9701	94.6305	98.46	94.3182	87.916	74.6315	83.7612	95.6429	91.7639	69.5844	91.396
	3.80208	1.84543	123.914	91.5718	76.2312	95.2093	94.8728	98.6648	94.5228	88.1542	74.8664	83.9662	95.8499	91.9998	69.8604	91.6345
	3.8125	1.84543	124.154	91.7791	76.4261	95.4142	95.0805	98.9037	94.7275	88.3583	75.1013	84.1713	96.0568	92.2358	70.1019	91.873
	3.82292	1.86664	124.325	91.9518	76.5886	95.6192	95.2882	99.0743	94.8981	88.5624	75.3026	84.3421	96.2293	92.4381	70.3088	92.0773
	3.83333	1.86664	124.564	92.159	76.7836	95.8584	95.5305	99.3132	95.1368	88.7666	75.5375	84.5813	96.4362	92.7078	70.5503	92.3158
	3.84375	1.86664	124.803	92.3663	76.9785	96.0975	95.7727	99.518	95.3415	89.0047	75.7389	84.7864	96.6431	92.9101	70.7573	92.5202
	3.85417	1.86664	125.042	92.5735	77.1735	96.3366	95.9458	99.7569	95.5462	89.2429	75.9402	84.9914	96.8501	93.1123	70.9643	92.7586
	3.86458	1.86664	125.248	92.7808	77.3685	96.5758	96.1535	99.9617	95.7509	89.447	76.1416	85.2307	97.057	93.3146	71.1713	92.9971
	3.875	1.88785	125.453	92.9535	77.5309	96.7466	96.3265	100.132	95.9555	89.6512	76.3094	85.4015	97.2295	93.4832	71.3438	93.2015
	3.88542	1.88785	125.692	93.1608	77.7259	96.9515	96.4996	100.371	96.1602	89.8553	76.5107	85.6066	97.4709	93.7192	71.5508	93.4399
	3.89583	1.88785	125.897	93.368	77.9209	97.1223	96.7073	100.576	96.3649	90.0935	76.712	85.8116	97.6779	93.9214	71.7578	93.6443
	3.90625	1.88785	126.136	93.5753	78.1158	97.3273	96.915	100.815	96.5695	90.2976	76.9134	86.0508	97.8848	94.1237	71.9648	93.8487
	3.91667	1.90906	126.307	93.748	78.2783	97.4981	97.0534	100.951	96.7401	90.4677	77.0812	86.2217	98.0573	94.2923	72.1373	94.019
	3.92708	1.90906	126.512	93.9552	78.4733	97.7031	97.2611	101.156	96.9789	90.6719	77.2825	86.4268	98.2642	94.4945	72.3443	94.2234
	3.9375	1.90906	126.717	94.1625	78.6682	97.8739	97.4341	101.361	97.1835	90.876	77.4839	86.666	98.4712	94.6968	72.5513	94.4278
	3.94792	1.90906	126.922	94.3698	78.8632	98.0789	97.6418	101.566	97.3882	91.0801	77.6516	86.871	98.6781	94.8991	72.7583	94.6322
	3.95833	1.93028	127.059	94.5079	79.0256	98.2497	97.8149	101.736	97.5588	91.2503	77.8194	87.0419	98.8506	95.1013	72.9308	94.8025
	3.96875	1.93028	127.264	94.7152	79.2206	98.4547	97.9879	101.907	97.7293	91.4544	78.0208	87.2469	99.0575	95.3036	73.1378	95.041
	3.97917	1.93028	127.469	94.8879	79.4156	98.6596	98.1956	102.112	97.934	91.6585	78.2221	87.452	99.2644	95.5059	73.3448	95.2454
	3.98958	1.93028	127.64	95.0951	79.6105	98.8304	98.3687	102.317	98.1387	91.8627	78.4235	87.6229	99.4369	95.7082	73.5518	95.4498
	4	1.95149	127.811	95.2333	79.7405	99.0012	98.5417	102.487	98.2751	92.0328	78.5913	87.7937	99.6093	95.8767	73.7242	95.6201
	4.01042	1.95149	128.016	95.4406	79.968	99.2062	98.7494	102.658	98.4798	92.2369	78.7926	87.9988	99.8163	96.079	73.9312	95.8244
	4.02083	1.95149	128.221	95.6133	80.1629	99.4112	98.9225	102.863	98.6844	92.4411	78.9939	88.2038	100.023	96.2475	74.1382	96.0288
	4.03125	1.95149	128.392	95.8205	80.3579	99.582	99.1302	103.067	98.8891	92.6452	79.1617	88.4089	100.196	96.4498	74.3452	96.2332
	4.04167	1.9727	128.563	95.9932	80.5204	99.7528	99.3032	103.238	99.0256	92.8153	79.3295	88.5797	100.368	96.6184	74.5177	96.4035
	4.05208	1.9727	128.768	96.166	80.7153	99.9578	99.5455	103.443	99.2302	93.0195	79.5309	88.7848	100.575	96.7869	74.6902	96.6079
	4.0625	1.9727	128.973	96.3732	80.9103	100.163	99.7532	103.613	99.4349	93.2236	79.7322	88.9898	100.782	96.9892	74.8972	96.8123
	4.07292	1.9727	129.144	96.5459	81.1053	100.368	99.9955	103.818	99.6396	93.4277	79.9335	89.1607	100.989	97.1578	75.1042	97.0508
	4.08333	1.9727	129.35	96.7532	81.3327	100.573	100.203	104.023	99.8101	93.6319	80.1013	89.3657	101.161	97.36	75.2767	97.2552
	4.09375	1.99391	129.52	96.8913	81.4952	100.744	100.376	104.194	99.9807	93.802	80.2691	89.5366	101.334	97.4949	75.4492	97.4255
	4.10417	1.99391	129.726	97.0986	81.6902	100.948	100.618	104.398	100.185	94.0061	80.4705	89.7417	101.541	97.6972	75.6217	97.6639
	4.11458	1.99391	129.931	97.2713	81.8851	101.188	100.826	104.603	100.39	94.2103	80.6718	89.9467	101.748	97.8657	75.8287	97.8683
	4.125	1.99391	130.17	97.4786	82.0801	101.393	101.068	104.808	100.595	94.4144	80.8396	90.1518	101.92	98.068	76.0357	98.0727
	4.13542	2.01512	130.341	97.6513	82.2426	101.563	101.242	105.013	100.765	94.5845	81.0074	90.3226	102.093	98.2028	76.1737	98.2771
	4.14583	2.01512	130.546	97.8585	82.4375	101.768	101.449	105.217	100.97	94.7887	81.2087	90.5277	102.334	98.4051	76.3807	98.4815
	4.15625	2.01512	130.751	98.0658	82.6325	101.973	101.691	105.422	101.209	94.9928	81.4101	90.7327	102.541	98.6074	76.5877	98.6859
	4.16667	2.01512	130.956	98.273	82.86	102.178	101.899	105.627	101.413	95.197	81.6114	90.9378	102.748	98.7759	76.7602	98.9244
	4.17708	2.03634	131.127	98.4458	83.0224	102.349	102.107	105.798	101.584	95.333	81.7456	91.1086	102.92	98.9445	76.9326	99.0947
	4.1875	2.03634	131.332	98.653	83.2174	102.554	102.315	106.002	101.789	95.5372	81.947	91.3137	103.127	99.1131	77.1051	99.299
	4.19792	2.03634	131.537	98.8603	83.4124	102.759	102.557	106.207	102.027	95.7413	82.1483	91.5187	103.334	99.349	77.3121	99.5375
	4.20833	2.03634	131.777	99.0675	83.6073	102.964	102.764	106.412	102.232	95.9455	82.3497	91.7238	103.541	99.5513	77.5191	99.7419
	4.21875	2.05755	131.947	99.2402	83.7698	103.169	102.972	106.617	102.403	96.1156	82.5175	91.8946	103.714	99.7536	77.6916	99.9122
	4.22917	2.05755	132.153	99.4129	83.9648	103.408	103.18	106.821	102.641	96.3197	82.7188	92.0997	103.955	99.9559	77.8986	100.117
	4.23958	2.05755	132.358	99.6202	84.1597	103.613	103.422	107.026	102.846	96.5239	82.9537	92.3047	104.162	100.158	78.1056	100.321
	4.25	2.05755	132.597	99.8274	84.3547	103.852	103.664	107.231	103.051	96.728	83.155	92.5098	104.369	100.394	78.3126	100.525
	4.26042	2.07876	132.768	100	84.5171	104.057	103.837	107.436	103.221	96.9321	83.3228	92.6806	104.542	100.563	78.4851	100.696
	4.27083	2.07876	133.007	100.207	84.7121	104.262	104.08	107.675	103.46	97.1363	83.5242	92.8857	104.748	100.799	78.6921	100.9
	4.28125	2.07876	133.212	100.415	84.9071	104.501	104.322	107.879	103.665	97.3744	83.7591	93.0907	104.955	101.001	78.8991	101.104
	4.29167	2.07876	133.452	100.622	85.102	104.74	104.53	108.118	103.903	97.5786	83.9604	93.2958	105.162	101.203	79.1406	101.309
	4.30208	2.07876	133.691	100.829	85.297	104.945	104.772	108.357	104.142	97.8167	84.1618	93.5008	105.404	101.439	79.3476	101.513
	4.3125	2.09997	133.862	101.002	85.4595	105.15	104.945	108.528	104.313	97.9869	84.3296	93.7059	105.576	101.608	79.5201	101.684
	4.32292	2.09997	134.101	101.175	85.6544	105.39	105.187	108.767	104.552	98.225	84.5645	93.9109	105.783	101.844	79.7271	101.888
	4.33333	2.09997	134.306	101.382	85.8494	105.629	105.43	109.006	104.79	98.4292	84.7658	94.116	105.99	102.046	79.9341	102.092
	4.34375	2.09997	134.545	101.589	86.0444	105.834	105.637	109.21	105.029	98.6673	84.9671	94.321	106.232	102.282	80.1411	102.297
	4.35417	2.12118	134.75	101.727	86.2068	106.039	105.81	109.415	105.2	98.8374	85.1685	94.4919	106.404	102.451	80.3135	102.467
	4.36458	2.12118	134.956	101.935	86.4343	106.244	106.018	109.654	105.439	99.0756	85.3698	94.6969	106.611	102.653	80.555	102.671
	4.375	2.12118	135.195	102.142	86.6293	106.483	106.226	109.859	105.677	99.2797	85.5712	94.902	106.818	102.889	80.762	102.876
	4.38542	2.12118	135.4	102.349	86.8242	106.688	106.433	110.098	105.916	99.5179	85.8061	95.107	107.059	103.091	80.969	103.114
	4.39583	2.1424	135.571	102.487	86.9867	106.893	106.606	110.268	106.087	99.688	86.0074	95.3121	107.232	103.26	81.176	103.319
	4.40625	2.1424	135.776	102.694	87.1817	107.098	106.814	110.507	106.325	99.9262	86.2423	95.5171	107.439	103.496	81.4175	103.557
	4.41667	2.1424	135.981	102.902	87.3766	107.303	107.022	110.712	106.564	100.164	86.4772	95.7222	107.646	103.698	81.6245	103.83
	4.42708	2.1424	136.186	103.109	87.5716	107.542	107.229	110.951	106.803	100.368	86.7121	95.9272	107.887	103.934	81.866	104.068
	4.4375	2.16361	136.357	103.247	87.7341	107.713	107.403	111.122	106.974	100.573	86.9135	96.0981	108.06	104.102	82.073	104.272
	4.44792	2.16361	136.562	103.454	87.9615	107.918	107.61	111.361	107.212	100.811	87.1484	96.3031	108.267	104.305	82.3145	104.511
	4.45833	2.16361	136.767	103.662	88.1565	108.157	107.818	111.565	107.451	101.049	87.3833	96.5082	108.508	104.541	82.5215	104.783
	4.46875	2.16361	136.972	103.869	88.3515	108.362	108.026	111.804	107.656	101.287	87.6182	96.7474	108.749	104.743	82.763	105.022
	4.47917	2.18482	137.109	104.042	88.5139	108.567	108.199	112.009	107.86	101.491	87.8195	96.9866	108.956	104.945	82.97	105.226
	4.48958	2.18482	137.314	104.283	88.7089	108.772	108.406	112.214	108.099	101.729	88.0544	97.2258	109.163	105.147	83.2115	105.499
	4.5	2.18482	137.519	104.525	88.9039	108.977	108.614	112.453	108.304	101.968	88.2893	97.4992	109.405	105.35	83.4185	105.737
	4.51042	2.18482	137.724	104.732	89.0988	109.216	108.822	112.657	108.543	102.206	88.5242	97.7384	109.646	105.619	83.66	105.976
	4.52083	2.18482	137.93	104.974	89.3588	109.455	109.064	112.896	108.781	102.444	88.7591	98.0118	109.888	105.855	83.9015	106.248
	4.53125	2.20603	138.1	105.147	89.5537	109.66	109.306	113.067	108.986	102.648	88.9605	98.2511	110.095	106.058	84.1084	106.453
	4.54167	2.20603	138.306	105.389	89.7812	109.899	109.549	113.306	109.191	102.886	89.1954	98.4903	110.336	106.294	84.3499	106.691
	4.55208	2.20603	138.511	105.631	90.0411	110.172	109.791	113.511	109.43	103.124	89.4303	98.7637	110.577	106.563	84.5914	106.964
	4.5625	2.20603	138.75	105.838	90.2686	110.411	110.068	113.784	109.668	103.397	89.6987	99.0029	110.819	106.799	84.8329	107.202
	4.57292	2.22724	138.955	106.045	90.4961	110.616	110.275	113.988	109.839	103.601	89.9001	99.2421	111.026	107.002	85.0744	107.406
	4.58333	2.22724	139.228	106.287	90.7235	110.89	110.552	114.227	110.112	103.873	90.135	99.4813	111.233	107.238	85.3159	107.679
	4.59375	2.22724	139.468	106.494	90.951	111.129	110.795	114.5	110.351	104.145	90.3699	99.7547	111.474	107.507	85.5919	107.917
	4.60417	2.22724	139.707	106.736	91.2109	111.368	111.037	114.739	110.623	104.417	90.6383	100.028	111.75	107.743	85.8334	108.156
	4.61458	2.24845	139.912	106.909	91.4059	111.573	111.279	114.944	110.828	104.621	90.8397	100.267	111.992	107.946	86.0404	108.394
	4.625	2.24845	140.151	107.185	91.6334	111.846	111.521	115.217	111.067	104.894	91.0746	100.507	112.233	108.182	86.3164	108.633
	4.63542	2.24845	140.391	107.427	91.8933	112.085	111.764	115.456	111.34	105.166	91.3095	100.78	112.509	108.418	86.5579	108.871
	4.64583	2.24845	140.63	107.703	92.1208	112.324	112.041	115.695	111.579	105.438	91.5779	101.053	112.785	108.687	86.8339	109.144
	4.65625	2.26967	140.835	107.945	92.3482	112.564	112.283	115.9	111.817	105.642	91.7793	101.293	113.026	108.923	87.0409	109.348
	4.66667	2.26967	141.074	108.187	92.6082	112.837	112.56	116.173	112.056	105.914	92.0142	101.566	113.302	109.193	87.2824	109.621
	4.67708	2.26967	141.314	108.463	92.8681	113.11	112.837	116.411	112.329	106.186	92.2826	101.805	113.544	109.463	87.5584	109.927
	4.6875	2.26967	141.587	108.705	93.1281	113.383	113.079	116.685	112.568	106.459	92.5511	102.079	113.82	109.699	87.7999	110.2
	4.69792	2.29088	141.826	108.947	93.388	113.623	113.321	116.923	112.772	106.663	92.786	102.318	114.061	109.935	88.0413	110.472
	4.70833	2.29088	142.1	109.223	93.648	113.896	113.598	117.231	113.045	106.935	93.0545	102.591	114.337	110.204	88.3173	110.745
	4.71875	2.29088	142.373	109.465	93.9079	114.135	113.875	117.504	113.318	107.207	93.3229	102.865	114.613	110.474	88.5933	111.017
	4.72917	2.29088	142.647	109.741	94.1679	114.408	114.152	117.777	113.591	107.479	93.5914	103.104	114.854	110.744	88.8348	111.324
	4.73958	2.29088	142.92	109.983	94.4279	114.682	114.429	118.084	113.864	107.752	93.8598	103.377	115.13	110.98	89.1108	111.596
	4.75	2.31209	143.16	110.225	94.6878	114.921	114.671	118.323	114.103	107.956	94.0947	103.616	115.337	111.216	89.3523	111.869
	4.76042	2.31209	143.467	110.466	94.9478	115.194	114.948	118.596	114.376	108.228	94.3632	103.89	115.613	111.485	89.6283	112.141
	4.77083	2.31209	143.741	110.708	95.2077	115.467	115.225	118.903	114.649	108.5	94.6317	104.129	115.889	111.721	89.8698	112.448
	4.78125	2.31209	144.014	110.985	95.4677	115.741	115.502	119.176	114.921	108.772	94.9001	104.402	116.13	111.991	90.1458	112.687
	4.79167	2.3333	144.253	111.192	95.6951	115.946	115.71	119.415	115.16	108.976	95.135	104.642	116.372	112.193	90.3873	112.925
	4.80208	2.3333	144.527	111.434	95.9226	116.219	115.986	119.722	115.433	109.249	95.3699	104.915	116.613	112.463	90.6633	113.163
	4.8125	2.3333	144.766	111.675	96.1825	116.458	116.229	119.961	115.706	109.521	95.6384	105.154	116.889	112.699	90.9048	113.402
	4.82292	2.3333	145.005	111.952	96.4425	116.731	116.506	120.234	115.979	109.759	95.8733	105.428	117.165	112.935	91.1808	113.674
	4.83333	2.35451	145.211	112.159	96.6699	116.97	116.748	120.439	116.218	109.997	96.1082	105.667	117.372	113.171	91.4223	113.879
	4.84375	2.35451	145.45	112.401	96.9299	117.21	116.99	120.712	116.457	110.269	96.3431	105.94	117.648	113.407	91.6983	114.117
	4.85417	2.35451	145.689	112.643	97.1899	117.483	117.267	120.951	116.695	110.507	96.6115	106.179	117.889	113.643	91.9398	114.39
	4.86458	2.35451	145.928	112.884	97.4498	117.722	117.544	121.224	116.934	110.78	96.8464	106.453	118.165	113.913	92.2158	114.628
	4.875	2.37573	146.168	113.126	97.6448	117.961	117.752	121.428	117.173	111.018	97.0813	106.692	118.372	114.115	92.4572	114.833
	4.88542	2.37573	146.407	113.368	97.9047	118.234	118.029	121.701	117.412	111.256	97.3162	106.931	118.648	114.351	92.7332	115.105
	4.89583	2.37573	146.646	113.575	98.1647	118.474	118.271	121.94	117.65	111.528	97.5511	107.205	118.924	114.621	92.9747	115.344
	4.90625	2.37573	146.886	113.817	98.4246	118.713	118.548	122.213	117.923	111.8	97.8196	107.478	119.166	114.857	93.2507	115.582
	4.91667	2.39694	147.091	114.024	98.6196	118.918	118.721	122.452	118.128	112.004	98.0209	107.683	119.407	115.093	93.4922	115.786
	4.92708	2.39694	147.33	114.232	98.8471	119.157	118.963	122.691	118.367	112.277	98.2894	107.957	119.648	115.329	93.7682	116.025
	4.9375	2.39694	147.569	114.473	99.0745	119.396	119.171	122.93	118.64	112.549	98.5243	108.23	119.924	115.598	94.0097	116.229
	4.94792	2.39694	147.808	114.715	99.302	119.635	119.413	123.169	118.878	112.787	98.7592	108.469	120.2	115.834	94.2857	116.468
	4.95833	2.39694	148.048	114.922	99.5294	119.84	119.621	123.408	119.117	113.025	98.9941	108.743	120.442	116.104	94.4927	116.706
	4.96875	2.41815	148.219	115.13	99.7244	120.045	119.828	123.613	119.322	113.229	99.1955	108.948	120.683	116.306	94.6652	116.876
	4.97917	2.41815	148.458	115.372	99.9519	120.284	120.036	123.851	119.561	113.467	99.3968	109.221	120.925	116.576	94.9067	117.115
	4.98958	2.41815	148.697	115.579	100.179	120.523	120.278	124.09	119.799	113.706	99.6317	109.46	121.201	116.812	95.1137	117.353
	5	2.41815	148.937	115.821	100.407	120.762	120.486	124.295	120.038	113.944	99.8666	109.699	121.408	117.082	95.3207	117.558
	5.01042	2.43936	149.107	116.028	100.602	120.933	120.694	124.5	120.243	114.148	100.068	109.904	121.614	117.284	95.4932	117.762
	5.02083	2.43936	149.347	116.235	100.829	121.172	120.901	124.739	120.448	114.386	100.303	110.144	121.856	117.553	95.7347	118.001
	5.03125	2.43936	149.586	116.477	101.057	121.411	121.144	124.978	120.686	114.624	100.538	110.383	122.097	117.789	95.9417	118.205
	5.04167	2.43936	149.825	116.719	101.284	121.651	121.351	125.217	120.925	114.862	100.773	110.622	122.339	117.992	96.1487	118.443
	5.05208	2.46057	149.996	116.926	101.479	121.856	121.524	125.421	121.13	115.067	100.974	110.827	122.546	118.194	96.3211	118.614
	5.0625	2.46057	150.235	117.168	101.739	122.129	121.767	125.66	121.334	115.305	101.209	111.066	122.753	118.396	96.5626	118.852
	5.07292	2.46057	150.475	117.41	101.966	122.368	122.044	125.899	121.573	115.543	101.444	111.306	122.994	118.599	96.7696	119.125
	5.08333	2.46057	150.714	117.651	102.194	122.641	122.286	126.138	121.812	115.781	101.679	111.545	123.236	118.835	96.9766	119.363
	5.09375	2.48178	150.919	117.859	102.421	122.846	122.494	126.377	122.017	115.985	101.914	111.75	123.442	119.003	97.1491	119.568
	5.10417	2.48178	151.158	118.1	102.649	123.12	122.736	126.616	122.221	116.223	102.148	111.955	123.684	119.205	97.3906	119.806
	5.11458	2.48178	151.398	118.342	102.876	123.359	122.978	126.855	122.46	116.461	102.417	112.194	123.925	119.408	97.6321	120.045
	5.125	2.48178	151.637	118.584	103.104	123.632	123.22	127.128	122.733	116.734	102.652	112.433	124.167	119.644	97.8736	120.283
	5.13542	2.503	151.876	118.791	103.331	123.837	123.428	127.333	122.938	116.938	102.887	112.638	124.374	119.812	98.0806	120.487
	5.14583	2.503	152.116	119.068	103.559	124.076	123.67	127.606	123.176	117.176	103.122	112.912	124.615	120.014	98.3566	120.726
	5.15625	2.503	152.355	119.309	103.786	124.349	123.947	127.844	123.449	117.414	103.357	113.151	124.857	120.25	98.5981	120.964
	5.16667	2.503	152.594	119.551	104.014	124.589	124.19	128.117	123.688	117.652	103.625	113.39	125.098	120.453	98.8741	121.237
	5.17708	2.52421	152.799	119.724	104.241	124.828	124.397	128.322	123.893	117.89	103.826	113.595	125.305	120.621	99.0811	121.441
	5.1875	2.52421	153.039	119.966	104.469	125.067	124.64	128.561	124.166	118.129	104.095	113.835	125.546	120.857	99.3571	121.68
	5.19792	2.52421	153.278	120.207	104.728	125.306	124.882	128.834	124.404	118.367	104.33	114.108	125.822	121.093	99.5986	121.918
	5.20833	2.52421	153.517	120.415	104.956	125.545	125.124	129.073	124.643	118.605	104.565	114.347	126.064	121.329	99.8401	122.157
	5.21875	2.52421	153.756	120.656	105.183	125.818	125.366	129.346	124.916	118.843	104.833	114.586	126.305	121.565	100.116	122.429
	5.22917	2.54542	153.996	120.829	105.411	126.023	125.609	129.551	125.121	119.081	105.034	114.791	126.512	121.767	100.323	122.633
	5.23958	2.54542	154.235	121.071	105.638	126.262	125.851	129.824	125.36	119.319	105.269	115.065	126.754	121.97	100.599	122.872
	5.25	2.54542	154.474	121.313	105.898	126.502	126.093	130.063	125.632	119.558	105.504	115.304	126.995	122.206	100.841	123.144
	5.26042	2.54542	154.714	121.52	106.126	126.775	126.336	130.302	125.871	119.83	105.739	115.543	127.271	122.442	101.082	123.383
	5.27083	2.56663	154.953	121.727	106.321	126.98	126.543	130.541	126.11	120.034	105.94	115.748	127.478	122.644	101.289	123.621
	5.28125	2.56663	155.192	121.969	106.581	127.219	126.786	130.779	126.349	120.272	106.175	116.022	127.719	122.88	101.531	123.86
	5.29167	2.56663	155.431	122.176	106.808	127.458	127.062	131.053	126.622	120.544	106.41	116.295	127.961	123.116	101.772	124.098
	5.30208	2.56663	155.671	122.418	107.068	127.731	127.305	131.291	126.86	120.782	106.679	116.534	128.202	123.352	102.014	124.371
	5.3125	2.58784	155.876	122.625	107.263	127.936	127.512	131.53	127.099	121.021	106.88	116.774	128.409	123.554	102.22	124.575
	5.32292	2.58784	156.149	122.833	107.523	128.21	127.755	131.769	127.338	121.259	107.115	117.013	128.651	123.79	102.462	124.814
	5.33333	2.58784	156.388	123.074	107.75	128.449	127.997	132.042	127.611	121.497	107.35	117.286	128.892	124.06	102.703	125.086
	5.34375	2.60906	156.594	123.282	107.978	128.688	128.239	132.247	127.816	121.735	107.551	117.525	129.099	124.262	102.91	125.29
	5.35417	2.65148	156.764	123.454	108.14	128.859	128.412	132.452	128.02	121.905	107.753	117.696	129.271	124.464	103.117	125.461
	5.36458	2.67269	156.97	123.662	108.368	129.098	128.655	132.657	128.225	122.143	107.987	117.935	129.478	124.667	103.324	125.699
	5.375	2.6939	157.175	123.869	108.563	129.337	128.862	132.895	128.464	122.382	108.256	118.14	129.685	124.903	103.531	125.904
	5.38542	2.71511	157.414	124.076	108.79	129.542	129.105	133.1	128.703	122.654	108.491	118.38	129.927	125.105	103.738	126.108
	5.39583	2.73633	157.619	124.283	108.985	129.781	129.312	133.339	128.941	122.892	108.759	118.619	130.134	125.341	103.98	126.346
	5.40625	2.77875	157.79	124.456	109.18	129.952	129.52	133.51	129.146	123.096	108.961	118.824	130.306	125.51	104.187	126.517
	5.41667	2.79996	157.995	124.663	109.408	130.191	129.728	133.749	129.385	123.334	109.196	119.097	130.548	125.745	104.463	126.721
	5.42708	2.82117	158.2	124.871	109.603	130.43	129.97	133.953	129.624	123.572	109.464	119.371	130.789	125.948	104.704	126.959
	5.4375	2.84239	158.405	125.043	109.83	130.669	130.212	134.192	129.862	123.81	109.699	119.61	131.03	126.184	104.98	127.164
	5.44792	2.8636	158.61	125.251	110.025	130.908	130.42	134.397	130.101	124.083	109.967	119.883	131.306	126.386	105.222	127.368
	5.45833	2.90602	158.815	125.458	110.252	131.113	130.627	134.602	130.306	124.287	110.169	120.123	131.513	126.622	105.463	127.573
	5.46875	2.92723	159.055	125.734	110.48	131.353	130.87	134.841	130.545	124.525	110.404	120.362	131.755	126.892	105.705	127.845
	5.47917	2.94844	159.328	125.976	110.707	131.626	131.112	135.08	130.783	124.763	110.672	120.635	131.996	127.161	105.981	128.118
	5.48958	2.96966	159.602	126.252	110.967	131.865	131.389	135.353	131.022	125.035	110.941	120.909	132.238	127.431	106.222	128.39
	5.5	2.99087	159.875	126.494	111.195	132.104	131.631	135.592	131.261	125.273	111.175	121.148	132.479	127.701	106.498	128.663
	5.51042	3.03329	160.114	126.736	111.39	132.343	131.874	135.796	131.5	125.478	111.41	121.387	132.686	127.937	106.705	128.901
	5.52083	3.0545	160.388	126.978	111.617	132.582	132.116	136.069	131.738	125.75	111.645	121.626	132.927	128.206	106.946	129.173
	5.53125	3.07572	160.661	127.254	111.877	132.822	132.393	136.308	132.011	125.988	111.914	121.865	133.203	128.476	107.188	129.446
	5.54167	3.09693	160.935	127.496	112.105	133.061	132.635	136.547	132.284	126.26	112.182	122.105	133.479	128.746	107.429	129.718
	5.55208	3.13935	161.174	127.738	112.3	133.3	132.843	136.786	132.523	126.464	112.383	122.31	133.686	128.982	107.636	129.957
	5.5625	3.16056	161.448	127.979	112.559	133.539	133.12	137.025	132.762	126.702	112.652	122.583	133.962	129.252	107.878	130.229
	5.57292	3.18177	161.687	128.256	112.787	133.778	133.362	137.298	133.035	126.975	112.92	122.822	134.204	129.488	108.119	130.468
	5.58333	3.20299	161.926	128.498	113.047	134.017	133.604	137.537	133.308	127.213	113.155	123.062	134.48	129.723	108.361	130.74
	5.59375	3.2242	162.2	128.774	113.307	134.291	133.881	137.81	133.546	127.485	113.424	123.301	134.721	129.993	108.568	131.013
	5.60417	3.26662	162.405	129.016	113.502	134.495	134.089	138.049	133.785	127.689	113.659	123.506	134.962	130.195	108.775	131.217
	5.61458	3.28783	162.644	129.258	113.762	134.735	134.331	138.322	134.024	127.961	113.927	123.779	135.204	130.431	109.016	131.49
	5.625	3.30905	162.883	129.534	114.022	134.974	134.573	138.595	134.297	128.199	114.162	124.018	135.48	130.701	109.258	131.728
	5.63542	3.33026	163.157	129.776	114.249	135.247	134.85	138.868	134.536	128.472	114.43	124.258	135.721	130.937	109.499	132.001
	5.64583	3.35147	163.396	130.052	114.509	135.486	135.092	139.141	134.808	128.71	114.699	124.531	135.963	131.173	109.741	132.239
	5.65625	3.39389	163.601	130.294	114.737	135.691	135.3	139.38	135.013	128.948	114.934	124.736	136.17	131.375	109.948	132.477
	5.66667	3.4151	163.875	130.536	114.964	135.93	135.542	139.619	135.252	129.186	115.169	125.01	136.377	131.645	110.189	132.716
	5.67708	3.43632	164.114	130.812	115.224	136.169	135.819	139.892	135.525	129.458	115.437	125.249	136.618	131.881	110.431	132.988
	5.6875	3.45753	164.353	131.054	115.451	136.443	136.062	140.131	135.764	129.696	115.706	125.522	136.859	132.117	110.707	133.227
	5.69792	3.47874	164.592	131.261	115.679	136.682	136.304	140.37	136.002	129.969	115.974	125.761	137.066	132.387	110.948	133.499
	5.70833	3.52116	164.832	131.468	115.874	136.887	136.512	140.574	136.241	130.173	116.175	126.001	137.273	132.589	111.155	133.704
	5.71875	3.54238	165.071	131.71	116.101	137.126	136.754	140.813	136.48	130.411	116.444	126.24	137.48	132.825	111.396	133.976
	5.72917	3.56359	165.31	131.917	116.329	137.365	137.031	141.052	136.719	130.683	116.679	126.479	137.722	133.061	111.638	134.215
	5.73958	3.5848	165.584	132.159	116.556	137.604	137.273	141.257	136.957	130.921	116.947	126.752	137.963	133.331	111.879	134.487
	5.75	3.60601	165.823	132.401	116.784	137.843	137.515	141.496	137.196	131.159	117.216	126.992	138.17	133.567	112.121	134.726
	5.76042	3.64844	166.028	132.574	116.979	138.048	137.723	141.701	137.401	131.398	117.417	127.231	138.377	133.769	112.328	134.964
	5.77083	3.66965	166.267	132.815	117.206	138.322	137.965	141.939	137.64	131.636	117.686	127.47	138.618	134.005	112.569	135.202
	5.78125	3.69086	166.541	133.057	117.434	138.561	138.242	142.178	137.878	131.874	117.92	127.743	138.86	134.275	112.811	135.475
	5.79167	3.71207	166.78	133.299	117.661	138.8	138.484	142.383	138.117	132.146	118.189	127.983	139.136	134.511	113.052	135.713
	5.80208	3.73328	166.985	133.506	117.888	139.039	138.727	142.622	138.356	132.384	118.424	128.256	139.377	134.747	113.294	135.952
	5.8125	3.77571	167.19	133.679	118.083	139.244	138.934	142.827	138.595	132.622	118.625	128.461	139.584	134.949	113.501	136.122
	5.82292	3.79692	167.43	133.886	118.311	139.483	139.142	143.066	138.834	132.861	118.86	128.735	139.826	135.185	113.742	136.361
	5.83333	3.81813	167.669	134.128	118.538	139.722	139.384	143.27	139.072	133.065	119.061	128.974	140.067	135.421	113.984	136.599
	5.84375	3.83934	167.908	134.335	118.766	139.961	139.592	143.509	139.277	133.303	119.296	129.247	140.343	135.657	114.225	136.837
	5.85417	3.86055	168.148	134.543	118.993	140.201	139.834	143.748	139.516	133.541	119.498	129.486	140.584	135.859	114.467	137.076
	5.86458	3.90298	168.318	134.715	119.156	140.405	140.007	143.953	139.721	133.745	119.699	129.657	140.791	136.061	114.674	137.246
	5.875	3.92419	168.558	134.922	119.383	140.645	140.25	144.158	139.925	133.983	119.934	129.896	141.033	136.297	114.915	137.485
	5.88542	3.9454	168.797	135.13	119.611	140.884	140.457	144.397	140.164	134.222	120.135	130.101	141.24	136.533	115.122	137.723
	5.89583	3.96661	169.036	135.337	119.838	141.123	140.665	144.636	140.403	134.46	120.37	130.341	141.447	136.769	115.329	137.961
	5.90625	3.98782	169.241	135.579	120.065	141.328	140.907	144.874	140.607	134.698	120.571	130.546	141.654	137.005	115.57	138.2
	5.91667	4.03025	169.446	135.752	120.26	141.499	141.08	145.045	140.812	134.902	120.773	130.751	141.826	137.174	115.743	138.37
	5.92708	4.05146	169.652	135.959	120.455	141.738	141.323	145.284	141.051	135.106	120.974	130.956	142.033	137.376	115.95	138.575
	5.9375	4.07267	169.857	136.166	120.65	141.943	141.53	145.489	141.256	135.344	121.209	131.195	142.24	137.545	116.157	138.779
	5.94792	4.09388	170.062	136.373	120.845	142.148	141.738	145.694	141.494	135.548	121.41	131.4	142.447	137.747	116.398	138.983
	5.95833	4.1151	170.301	136.581	121.073	142.353	141.98	145.898	141.699	135.787	121.645	131.639	142.654	137.915	116.605	139.188
	5.96875	4.15752	170.472	136.753	121.235	142.524	142.153	146.069	141.904	135.957	121.813	131.844	142.826	138.084	116.778	139.358
	5.97917	4.17873	170.677	136.96	121.43	142.763	142.361	146.274	142.108	136.161	122.014	132.049	143.033	138.286	116.985	139.562
	5.98958	4.19994	170.882	137.168	121.625	142.968	142.569	146.478	142.313	136.365	122.249	132.254	143.24	138.455	117.192	139.767
	6	4.22115	171.121	137.375	121.82	143.173	142.811	146.683	142.518	136.603	122.451	132.46	143.447	138.657	117.433	139.971
	6.01042	4.24237	171.327	137.582	122.015	143.378	143.019	146.888	142.722	136.807	122.652	132.699	143.654	138.859	117.64	140.175
	6.02083	4.28479	171.497	137.755	122.21	143.583	143.192	147.059	142.893	136.977	122.853	132.87	143.827	138.994	117.813	140.346
	6.03125	4.306	171.703	137.962	122.405	143.788	143.399	147.263	143.098	137.182	123.055	133.075	144.033	139.197	118.02	140.55
	6.04167	4.32721	171.942	138.204	122.6	143.992	143.642	147.468	143.302	137.42	123.256	133.314	144.206	139.365	118.227	140.754
	6.05208	4.34843	172.147	138.411	122.795	144.197	143.849	147.707	143.507	137.624	123.491	133.519	144.413	139.567	118.434	140.959
	6.0625	4.36964	172.352	138.619	122.99	144.402	144.057	147.912	143.712	137.828	123.692	133.724	144.62	139.77	118.641	141.163
	6.07292	4.41206	172.523	138.791	123.185	144.573	144.23	148.083	143.882	137.998	123.86	133.895	144.758	139.938	118.813	141.299
	6.08333	4.43327	172.728	138.998	123.38	144.812	144.438	148.287	144.087	138.236	124.095	134.134	144.965	140.14	119.02	141.504
	6.09375	4.45448	172.933	139.206	123.575	145.017	144.645	148.492	144.291	138.44	124.296	134.339	145.172	140.343	119.227	141.708
	6.10417	4.4757	173.172	139.413	123.802	145.222	144.853	148.697	144.496	138.645	124.498	134.544	145.344	140.545	119.434	141.913
	6.11458	4.49691	173.378	139.62	123.997	145.427	145.061	148.902	144.735	138.849	124.699	134.749	145.551	140.714	119.641	142.083
	6.125	4.53933	173.548	139.793	124.16	145.598	145.234	149.072	144.905	139.053	124.9	134.954	145.724	140.882	119.813	142.253
	6.13542	4.56054	173.754	140	124.355	145.803	145.407	149.277	145.11	139.257	125.102	135.159	145.93	141.084	120.02	142.457
	6.14583	4.58176	173.959	140.207	124.582	146.042	145.615	149.482	145.315	139.461	125.303	135.364	146.103	141.287	120.227	142.662
	6.15625	4.60297	174.164	140.415	124.777	146.247	145.822	149.687	145.519	139.665	125.538	135.569	146.31	141.489	120.434	142.832
	6.16667	4.62418	174.369	140.622	124.972	146.452	146.03	149.891	145.724	139.903	125.739	135.809	146.517	141.691	120.641	143.037
	6.17708	4.6666	174.54	140.795	125.167	146.623	146.203	150.062	145.895	140.074	125.907	135.979	146.689	141.86	120.814	143.207
	6.1875	4.68781	174.745	141.002	125.362	146.828	146.411	150.267	146.133	140.278	126.108	136.185	146.896	142.062	121.021	143.411
	6.19792	4.70903	174.95	141.209	125.557	147.033	146.618	150.471	146.338	140.516	126.343	136.424	147.103	142.264	121.228	143.616
	6.20833	4.73024	175.155	141.382	125.752	147.238	146.826	150.676	146.543	140.72	126.545	136.629	147.31	142.433	121.435	143.82
	6.21875	4.75145	175.36	141.589	125.947	147.477	146.999	150.881	146.747	140.924	126.746	136.834	147.552	142.635	121.642	144.024
	6.22917	4.79387	175.531	141.762	126.142	147.648	147.172	151.052	146.918	141.094	126.947	137.005	147.724	142.804	121.814	144.195
	6.23958	4.81509	175.736	141.935	126.337	147.853	147.38	151.256	147.157	141.298	127.149	137.244	147.931	143.006	122.021	144.399
	6.25	4.8363	175.941	142.142	126.532	148.058	147.587	151.461	147.361	141.537	127.35	137.449	148.138	143.208	122.228	144.603
	6.26042	4.85751	176.146	142.349	126.727	148.263	147.795	151.666	147.566	141.741	127.585	137.654	148.345	143.411	122.435	144.808
	6.27083	4.87872	176.352	142.522	126.922	148.468	148.003	151.871	147.771	141.945	127.786	137.859	148.552	143.613	122.676	145.012
	6.28125	4.92115	176.522	142.695	127.084	148.639	148.141	152.041	147.975	142.115	127.954	138.064	148.724	143.781	122.849	145.182
	6.29167	4.94236	176.728	142.867	127.312	148.878	148.349	152.246	148.18	142.353	128.189	138.269	148.931	143.984	123.056	145.387
	6.30208	4.96357	176.933	143.074	127.506	149.083	148.557	152.451	148.385	142.557	128.39	138.474	149.138	144.186	123.263	145.591
	6.3125	4.98478	177.138	143.282	127.701	149.288	148.764	152.656	148.624	142.761	128.592	138.679	149.345	144.388	123.47	145.795
	6.32292	5.00599	177.343	143.454	127.896	149.493	148.972	152.86	148.828	142.966	128.827	138.918	149.552	144.59	123.711	146.034
	6.33333	5.04842	177.514	143.627	128.091	149.663	149.145	153.031	148.999	143.17	128.994	139.089	149.724	144.793	123.884	146.204
	6.34375	5.06963	177.719	143.834	128.286	149.868	149.318	153.236	149.203	143.374	129.229	139.294	149.897	144.995	124.091	146.443
	6.35417	5.09084	177.924	144.007	128.481	150.073	149.526	153.441	149.442	143.578	129.431	139.499	150.104	145.231	124.298	146.647
	6.36458	5.11205	178.129	144.214	128.709	150.278	149.733	153.68	149.647	143.816	129.666	139.739	150.311	145.467	124.539	146.885
	6.375	5.13326	178.334	144.422	128.904	150.517	149.941	153.884	149.886	144.02	129.867	139.944	150.518	145.703	124.746	147.09
	6.38542	5.15448	178.539	144.594	129.099	150.722	150.149	154.089	150.125	144.224	130.102	140.149	150.725	145.905	124.953	147.328
	6.39583	5.15448	178.779	144.836	129.326	150.962	150.391	154.362	150.363	144.497	130.337	140.388	150.966	146.175	125.195	147.567
	6.40625	5.17569	178.984	145.009	129.554	151.167	150.599	154.567	150.602	144.701	130.572	140.627	151.173	146.411	125.436	147.805
	6.41667	5.1969	179.189	145.216	129.749	151.371	150.806	154.772	150.807	144.939	130.773	140.832	151.38	146.613	125.643	148.009
	6.42708	5.1969	179.428	145.458	129.976	151.611	151.049	155.011	151.08	145.177	131.041	141.071	151.621	146.883	125.885	148.282
	6.4375	5.21811	179.633	145.631	130.203	151.816	151.256	155.249	151.284	145.381	131.243	141.276	151.863	147.119	126.126	148.486
	6.44792	5.23932	179.838	145.838	130.398	152.021	151.464	155.454	151.523	145.619	131.478	141.516	152.07	147.321	126.333	148.691
	6.45833	5.23932	180.043	146.08	130.626	152.26	151.706	155.693	151.762	145.858	131.712	141.755	152.311	147.591	126.575	148.929
	6.46875	5.26053	180.248	146.252	130.821	152.499	151.914	155.898	152.001	146.062	131.914	141.96	152.553	147.793	126.816	149.168
	6.47917	5.28175	180.454	146.46	131.016	152.704	152.122	156.103	152.205	146.266	132.149	142.199	152.76	147.995	127.023	149.372
	6.48958	5.28175	180.693	146.667	131.243	152.943	152.329	156.342	152.444	146.538	132.384	142.438	153.001	148.265	127.299	149.61
	6.5	5.30296	180.898	146.874	131.438	153.148	152.537	156.546	152.683	146.742	132.585	142.643	153.208	148.467	127.506	149.815
	6.51042	5.32417	181.103	147.047	131.633	153.353	152.745	156.751	152.888	146.946	132.82	142.848	153.449	148.67	127.713	150.019
	6.52083	5.32417	181.342	147.254	131.861	153.592	152.952	156.99	153.126	147.218	133.055	143.122	153.691	148.939	127.989	150.258
	6.53125	5.34538	181.547	147.461	132.056	153.797	153.16	157.161	153.331	147.423	133.256	143.327	153.898	149.142	128.196	150.496
	6.54167	5.36659	181.752	147.634	132.218	154.002	153.368	157.365	153.536	147.627	133.457	143.532	154.105	149.344	128.403	150.7
	6.55208	5.36659	181.992	147.876	132.446	154.241	153.575	157.604	153.774	147.865	133.726	143.771	154.381	149.614	128.679	150.939
	6.5625	5.38781	182.163	148.049	132.64	154.446	153.783	157.809	153.979	148.103	133.927	144.01	154.588	149.816	128.886	151.143
	6.57292	5.40902	182.368	148.221	132.835	154.651	153.956	158.014	154.218	148.307	134.129	144.215	154.795	150.018	129.127	151.382
	6.58333	5.40902	182.607	148.463	133.095	154.924	154.198	158.253	154.457	148.545	134.397	144.455	155.036	150.288	129.369	151.62
	6.59375	5.43023	182.812	148.636	133.29	155.129	154.406	158.492	154.661	148.784	134.632	144.66	155.243	150.524	129.61	151.859
	6.60417	5.45144	183.017	148.809	133.518	155.334	154.579	158.696	154.866	148.988	134.833	144.899	155.45	150.726	129.817	152.063
	6.61458	5.45144	183.257	149.05	133.745	155.573	154.821	158.935	155.173	149.26	135.102	145.138	155.691	150.996	130.093	152.336
	6.625	5.47265	183.427	149.258	133.94	155.778	155.064	159.14	155.412	149.464	135.337	145.343	155.933	151.198	130.3	152.54
	6.63542	5.49386	183.633	149.499	134.168	155.983	155.271	159.345	155.651	149.702	135.538	145.617	156.14	151.434	130.542	152.778
	6.64583	5.49386	183.872	149.741	134.395	156.222	155.548	159.618	155.923	149.94	135.806	145.89	156.381	151.67	130.783	153.051
	6.65625	5.51508	184.077	149.983	134.623	156.427	155.791	159.823	156.162	150.178	136.041	146.129	156.588	151.906	131.025	153.255
	6.66667	5.53629	184.282	150.225	134.818	156.632	155.998	160.027	156.401	150.417	136.243	146.403	156.795	152.108	131.232	153.494
	6.67708	5.53629	184.521	150.501	135.078	156.906	156.275	160.266	156.674	150.655	136.511	146.676	157.036	152.378	131.508	153.732
	6.6875	5.5575	184.761	150.708	135.272	157.145	156.483	160.505	156.913	150.893	136.746	146.915	157.278	152.614	131.749	153.971
	6.69792	5.57871	184.966	150.95	135.467	157.35	156.725	160.71	157.151	151.097	136.981	147.154	157.519	152.85	131.991	154.209
	6.70833	5.57871	185.239	151.226	135.727	157.623	157.002	160.949	157.424	151.369	137.249	147.462	157.761	153.153	132.232	154.516
	6.71875	5.59992	185.444	151.434	135.987	157.828	157.21	161.188	157.663	151.607	137.484	147.701	158.002	153.389	132.474	154.754
	6.72917	5.62114	185.684	151.676	136.215	158.067	157.452	161.393	157.868	151.846	137.719	147.94	158.209	153.659	132.715	154.992
	6.73958	5.62114	185.923	151.952	136.507	158.341	157.694	161.666	158.141	152.118	137.988	148.214	158.485	153.929	132.991	155.299
	6.75	5.64235	186.162	152.159	136.735	158.545	157.936	161.904	158.345	152.356	138.223	148.453	158.692	154.198	133.233	155.537
	6.76042	5.66356	186.401	152.366	136.962	158.785	158.144	162.109	158.584	152.594	138.491	148.692	158.933	154.434	133.474	155.776
	6.77083	5.66356	186.641	152.608	137.255	159.058	158.386	162.382	158.823	152.9	138.76	148.966	159.209	154.738	133.75	156.048
	6.78125	5.68477	186.88	152.815	137.482	159.263	158.629	162.621	159.062	153.138	138.994	149.205	159.416	155.007	133.957	156.321
	6.79167	5.70598	187.085	153.023	137.742	159.502	158.836	162.826	159.266	153.377	139.229	149.444	159.658	155.243	134.199	156.559
	6.80208	5.70598	187.324	153.264	138.002	159.741	159.113	163.099	159.539	153.649	139.531	149.718	159.899	155.513	134.475	156.798
	6.8125	5.72719	187.529	153.472	138.229	159.946	159.321	163.338	159.744	153.887	139.766	149.957	160.106	155.715	134.682	157.036
	6.82292	5.74841	187.735	153.679	138.457	160.151	159.529	163.543	159.983	154.125	140.001	150.196	160.313	155.918	134.923	157.241
	6.83333	5.74841	187.974	153.921	138.717	160.424	159.806	163.816	160.221	154.363	140.27	150.469	160.589	156.154	135.165	157.479
	6.84375	5.76962	188.179	154.128	138.912	160.629	160.013	164.02	160.426	154.601	140.471	150.709	160.796	156.39	135.371	157.683
	6.85417	5.79083	188.384	154.335	139.139	160.834	160.256	164.259	160.631	154.84	140.706	150.914	161.003	156.592	135.613	157.888
	6.86458	5.79083	188.623	154.577	139.367	161.108	160.498	164.498	160.87	155.078	140.974	151.187	161.244	156.828	135.854	158.126
	6.875	5.81204	188.828	154.784	139.594	161.313	160.671	164.737	161.108	155.316	141.209	151.426	161.451	157.03	136.096	158.365
	6.88542	5.83325	188.999	154.992	139.822	161.518	160.879	164.942	161.313	155.554	141.411	151.631	161.658	157.232	136.303	158.569
	6.89583	5.83325	189.239	155.233	140.049	161.791	161.121	165.215	161.552	155.792	141.679	151.905	161.9	157.502	136.544	158.808
	6.90625	5.85447	189.444	155.406	140.277	161.996	161.328	165.42	161.757	156.03	141.914	152.11	162.107	157.704	136.786	159.012
	6.91667	5.87568	189.649	155.613	140.504	162.201	161.502	165.659	161.961	156.269	142.149	152.349	162.348	157.907	136.993	159.216
	6.92708	5.87568	189.888	155.821	140.731	162.44	161.744	165.897	162.2	156.507	142.417	152.622	162.589	158.143	137.234	159.489
	6.9375	5.89689	190.127	156.028	140.959	162.645	161.952	166.136	162.405	156.745	142.619	152.827	162.762	158.345	137.476	159.693
	6.94792	5.9181	190.332	156.235	141.186	162.85	162.125	166.341	162.609	156.949	142.82	153.067	162.934	158.547	137.683	159.864
	6.95833	5.9181	190.572	156.442	141.414	163.089	162.367	166.58	162.848	157.187	143.055	153.306	163.176	158.783	137.924	160.102
	6.96875	5.93931	190.777	156.65	141.641	163.294	162.575	166.785	163.053	157.391	143.256	153.545	163.348	158.985	138.131	160.306
	6.97917	5.96052	190.982	156.857	141.869	163.499	162.782	166.99	163.257	157.596	143.458	153.75	163.521	159.188	138.373	160.511
	6.98958	5.96052	191.221	157.064	142.129	163.738	162.99	167.194	163.53	157.834	143.692	153.955	163.762	159.424	138.614	160.749
	7	5.98174	191.426	157.271	142.324	163.977	163.198	167.399	163.735	158.038	143.894	154.16	163.935	159.626	138.821	160.954
	7.01042	6.00295	191.631	157.479	142.551	164.182	163.405	167.604	163.94	158.208	144.095	154.365	164.107	159.828	139.028	161.158
	7.02083	6.00295	191.871	157.72	142.811	164.421	163.648	167.843	164.178	158.446	144.33	154.604	164.349	160.064	139.27	161.396
	7.03125	6.02416	192.076	157.928	143.006	164.626	163.855	168.013	164.383	158.65	144.531	154.775	164.521	160.266	139.511	161.601
	7.04167	6.04537	192.281	158.135	143.233	164.831	164.063	168.218	164.588	158.854	144.733	154.98	164.693	160.469	139.718	161.805
	7.05208	6.04537	192.52	158.377	143.493	165.07	164.305	168.457	164.827	159.093	144.968	155.22	164.935	160.705	139.96	162.044
	7.0625	6.06658	192.725	158.584	143.688	165.275	164.513	168.628	165.031	159.297	145.169	155.39	165.107	160.907	140.167	162.248
	7.07292	6.0878	192.965	158.791	143.916	165.48	164.721	168.833	165.236	159.501	145.37	155.595	165.28	161.109	140.374	162.452
	7.08333	6.0878	193.204	159.033	144.143	165.719	164.963	169.071	165.475	159.739	145.639	155.835	165.521	161.345	140.615	162.657
	7.09375	6.10901	193.409	159.275	144.338	165.924	165.17	169.276	165.679	159.943	145.84	156.006	165.728	161.548	140.822	162.861
	7.10417	6.13022	193.614	159.482	144.533	166.129	165.344	169.481	165.884	160.181	146.041	156.211	165.901	161.75	141.029	163.065
	7.11458	6.13022	193.853	159.724	144.793	166.369	165.586	169.72	166.123	160.419	146.31	156.45	166.142	161.986	141.271	163.27
	7.125	6.15143	194.058	159.931	144.988	166.574	165.793	169.89	166.327	160.624	146.511	156.621	166.315	162.188	141.478	163.474
	7.13542	6.17264	194.264	160.138	145.183	166.778	166.001	170.095	166.532	160.828	146.713	156.826	166.521	162.39	141.685	163.679
	7.14583	6.17264	194.503	160.38	145.411	167.018	166.243	170.334	166.771	161.066	146.948	157.065	166.763	162.626	141.892	163.917
	7.15625	6.19385	194.708	160.553	145.638	167.223	166.451	170.539	166.976	161.27	147.182	157.27	166.935	162.829	142.099	164.087
	7.16667	6.21507	194.913	160.76	145.833	167.428	166.659	170.744	167.18	161.508	147.384	157.475	167.142	163.031	142.305	164.292
	7.17708	6.21507	195.152	161.002	146.06	167.667	166.901	170.983	167.419	161.746	147.619	157.68	167.349	163.267	142.547	164.53
	7.1875	6.23628	195.357	161.209	146.255	167.872	167.109	171.187	167.624	161.951	147.854	157.885	167.556	163.469	142.754	164.701
	7.19792	6.25749	195.597	161.416	146.483	168.077	167.316	171.392	167.828	162.155	148.055	158.09	167.763	163.671	142.961	164.905
	7.20833	6.25749	195.836	161.624	146.71	168.316	167.559	171.597	168.101	162.393	148.29	158.329	167.97	163.907	143.202	165.143
	7.21875	6.2787	196.041	161.831	146.905	168.555	167.732	171.802	168.306	162.597	148.491	158.534	168.177	164.143	143.444	165.348
	7.22917	6.29991	196.28	162.038	147.1	168.76	167.939	172.006	168.511	162.801	148.693	158.705	168.349	164.346	143.651	165.552
	7.23958	6.29991	196.52	162.28	147.328	168.999	168.182	172.245	168.749	163.073	148.961	158.945	168.591	164.582	143.892	165.791
	7.25	6.32113	196.725	162.487	147.555	169.204	168.389	172.45	168.954	163.277	149.162	159.15	168.763	164.784	144.099	165.995
	7.26042	6.34234	196.93	162.66	147.75	169.409	168.597	172.621	169.159	163.482	149.364	159.355	168.97	164.986	144.306	166.199
	7.27083	6.34234	197.203	162.902	147.978	169.648	168.839	172.86	169.397	163.72	149.599	159.594	169.177	165.222	144.548	166.438
	7.28125	6.36355	197.408	163.109	148.173	169.853	169.047	173.064	169.602	163.924	149.8	159.765	169.384	165.424	144.755	166.642
	7.29167	6.38476	197.614	163.316	148.4	170.058	169.255	173.269	169.807	164.128	150.001	159.97	169.591	165.66	144.962	166.846
	7.30208	6.38476	197.853	163.558	148.627	170.297	169.497	173.474	170.046	164.366	150.27	160.209	169.798	165.896	145.238	167.085
	7.3125	6.40597	198.058	163.765	148.822	170.502	169.67	173.679	170.25	164.57	150.471	160.414	170.005	166.099	145.445	167.289
	7.32292	6.42719	198.297	163.973	149.017	170.707	169.878	173.883	170.455	164.774	150.672	160.619	170.177	166.301	145.652	167.494
	7.33333	6.42719	198.536	164.249	149.245	170.946	170.12	174.122	170.694	165.047	150.941	160.858	170.419	166.537	145.893	167.732
	7.34375	6.4484	198.742	164.456	149.472	171.151	170.328	174.327	170.898	165.251	151.142	161.029	170.591	166.773	146.135	167.971
	7.35417	6.46961	198.947	164.663	149.667	171.356	170.535	174.532	171.103	165.455	151.377	161.234	170.798	166.975	146.342	168.175
	7.36458	6.46961	199.186	164.905	149.895	171.595	170.778	174.771	171.342	165.693	151.646	161.473	171.04	167.211	146.618	168.447
	7.375	6.49082	199.391	165.113	150.09	171.8	170.985	174.976	171.581	165.931	151.88	161.679	171.281	167.413	146.825	168.652
	7.38542	6.51203	199.596	165.32	150.285	172.039	171.193	175.18	171.785	166.135	152.082	161.884	171.488	167.616	147.066	168.89
	7.39583	6.53324	199.801	165.527	150.512	172.244	171.366	175.419	171.99	166.339	152.317	162.157	171.695	167.818	147.273	169.095
	7.40625	6.53324	200.075	165.769	150.74	172.484	171.643	175.658	172.229	166.612	152.585	162.43	171.936	168.088	147.549	169.367
	7.41667	6.55446	200.28	165.976	150.935	172.689	171.851	175.863	172.433	166.816	152.82	162.67	172.143	168.29	147.756	169.572
	7.42708	6.57567	200.485	166.183	151.129	172.893	172.058	176.068	172.638	167.02	153.055	162.909	172.35	168.492	147.998	169.81
	7.4375	6.57567	200.724	166.391	151.357	173.133	172.301	176.341	172.877	167.292	153.29	163.182	172.626	168.728	148.239	170.048
	7.44792	6.59688	200.929	166.598	151.584	173.338	172.508	176.545	173.082	167.496	153.525	163.421	172.833	168.964	148.446	170.287
	7.45833	6.61809	201.134	166.805	151.779	173.543	172.716	176.75	173.32	167.734	153.76	163.661	173.04	169.234	148.688	170.491
	7.46875	6.61809	201.374	167.047	152.007	173.782	172.958	177.023	173.559	167.973	153.995	163.934	173.282	169.504	148.964	170.764
	7.47917	6.6393	201.579	167.254	152.202	173.987	173.166	177.228	173.764	168.211	154.229	164.173	173.489	169.773	149.171	170.968
	7.48958	6.66052	201.784	167.461	152.397	174.192	173.408	177.467	173.968	168.449	154.431	164.412	173.73	170.009	149.412	171.207
	7.5	6.66052	202.023	167.703	152.624	174.465	173.65	177.706	174.241	168.721	154.699	164.686	174.006	170.279	149.688	171.445
	7.51042	6.68173	202.228	167.91	152.852	174.67	173.858	177.945	174.446	168.959	154.934	164.925	174.247	170.549	149.895	171.683
	7.52083	6.70294	202.433	168.118	153.047	174.875	174.066	178.184	174.685	169.197	155.136	165.164	174.489	170.785	150.136	171.888
	7.53125	6.70294	202.673	168.36	153.274	175.114	174.308	178.423	174.924	169.47	155.404	165.404	174.73	171.088	150.412	172.126
	7.54167	6.72415	202.878	168.567	153.469	175.319	174.516	178.661	175.162	169.708	155.605	165.643	174.972	171.324	150.619	172.365
	7.55208	6.74536	203.117	168.774	153.664	175.524	174.723	178.9	175.401	169.946	155.84	165.882	175.213	171.56	150.861	172.569
	7.5625	6.74536	203.39	169.016	153.924	175.797	175	179.173	175.64	170.218	156.109	166.121	175.489	171.83	151.137	172.842
	7.57292	6.76657	203.596	169.223	154.119	176.036	175.208	179.378	175.879	170.422	156.31	166.36	175.73	172.066	151.344	173.08
	7.58333	6.78779	203.835	169.465	154.314	176.276	175.416	179.617	176.083	170.694	156.545	166.6	175.972	172.335	151.585	173.284
	7.59375	6.78779	204.108	169.707	154.574	176.549	175.658	179.89	176.356	170.967	156.813	166.839	176.213	172.605	151.827	173.557
	7.60417	6.809	204.313	169.914	154.801	176.754	175.866	180.095	176.595	171.205	157.048	167.078	176.455	172.841	152.068	173.795
	7.61458	6.83021	204.553	170.121	154.996	176.993	176.108	180.334	176.8	171.443	157.25	167.317	176.696	173.077	152.275	174.034
	7.625	6.83021	204.826	170.363	155.256	177.266	176.35	180.607	177.073	171.715	157.518	167.591	176.938	173.347	152.551	174.306
	7.63542	6.85142	205.031	170.605	155.484	177.505	176.558	180.812	177.311	171.953	157.753	167.796	177.179	173.583	152.793	174.545
	7.64583	6.87263	205.271	170.812	155.679	177.744	176.766	181.05	177.55	172.191	157.988	168.035	177.421	173.819	153	174.783
	7.65625	6.87263	205.544	171.054	155.939	177.984	177.008	181.323	177.823	172.464	158.256	168.308	177.662	174.088	153.276	175.056
	7.66667	6.89385	205.749	171.296	156.134	178.223	177.25	181.528	178.062	172.702	158.458	168.513	177.903	174.324	153.483	175.26
	7.67708	6.91506	205.988	171.503	156.361	178.462	177.492	181.767	178.301	172.94	158.693	168.753	178.145	174.56	153.724	175.499
	7.6875	6.91506	206.262	171.779	156.621	178.701	177.769	182.04	178.573	173.212	158.961	169.026	178.386	174.83	153.966	175.771
	7.69792	6.93627	206.501	172.021	156.848	178.94	178.012	182.245	178.778	173.484	159.196	169.231	178.628	175.032	154.207	176.01
	7.70833	6.95748	206.706	172.228	157.076	179.179	178.254	182.484	179.017	173.723	159.464	169.47	178.869	175.268	154.449	176.282
	7.71875	6.95748	206.98	172.505	157.368	179.418	178.531	182.757	179.29	173.995	159.733	169.744	179.111	175.538	154.725	176.555
	7.72917	6.97869	207.219	172.712	157.628	179.658	178.773	182.996	179.529	174.267	159.968	169.949	179.352	175.774	154.966	176.793
	7.73958	6.9999	207.424	172.954	157.856	179.897	179.015	183.235	179.767	174.505	160.236	170.188	179.593	176.01	155.208	177.031
	7.75	6.9999	207.698	173.23	158.148	180.136	179.292	183.474	180.04	174.811	160.505	170.461	179.835	176.28	155.484	177.304
	7.76042	7.02112	207.937	173.437	158.376	180.375	179.5	183.712	180.279	175.049	160.74	170.735	180.076	176.516	155.725	177.542
	7.77083	7.04233	208.176	173.679	158.636	180.614	179.742	183.951	180.518	175.288	161.008	170.974	180.283	176.752	155.967	177.781
	7.78125	7.04233	208.415	173.955	158.895	180.853	180.019	184.224	180.791	175.594	161.277	171.247	180.559	176.988	156.243	178.053
	7.79167	7.06354	208.655	174.163	159.155	181.092	180.227	184.463	181.064	175.832	161.511	171.487	180.801	177.224	156.484	178.292
	7.80208	7.08475	208.894	174.404	159.383	181.297	180.469	184.702	181.302	176.036	161.746	171.726	181.008	177.46	156.726	178.496
	7.8125	7.08475	209.133	174.646	159.643	181.536	180.711	184.941	181.575	176.308	162.015	171.999	181.283	177.729	156.967	178.735
	7.82292	7.10596	209.373	174.888	159.838	181.776	180.954	185.18	181.814	176.512	162.216	172.238	181.525	177.965	157.208	178.939
	7.83333	7.12718	209.612	175.13	160.065	181.981	181.161	185.419	182.019	176.717	162.451	172.478	181.732	178.168	157.415	179.143
	7.84375	7.12718	209.885	175.372	160.325	182.22	181.438	185.658	182.292	176.989	162.719	172.751	181.973	178.437	157.657	179.382
	7.85417	7.14839	210.09	175.613	160.553	182.459	181.646	185.863	182.496	177.193	162.921	172.99	182.18	178.673	157.864	179.62
	7.86458	7.1696	210.33	175.821	160.78	182.664	181.888	186.067	182.701	177.397	163.156	173.195	182.387	178.909	158.071	179.825
	7.875	7.1696	210.603	176.097	161.008	182.903	182.131	186.306	182.94	177.669	163.391	173.469	182.629	179.145	158.312	180.063
	7.88542	7.19081	210.808	176.304	161.235	183.142	182.373	186.511	183.144	177.873	163.626	173.674	182.836	179.381	158.554	180.267
	7.89583	7.21202	211.013	176.546	161.463	183.347	182.58	186.716	183.349	178.078	163.86	173.913	183.043	179.617	158.761	180.472
	7.90625	7.21202	211.218	176.753	161.722	183.586	182.788	186.955	183.588	178.35	164.095	174.152	183.249	179.853	159.002	180.71
	7.91667	7.23323	211.389	176.926	161.917	183.791	182.961	187.159	183.793	178.554	164.33	174.391	183.456	180.089	159.209	180.915
	7.92708	7.25445	211.56	177.133	162.112	183.962	183.169	187.364	183.997	178.758	164.532	174.596	183.663	180.291	159.416	181.085
	7.9375	7.25445	211.8	177.341	162.34	184.201	183.377	187.603	184.27	178.996	164.766	174.836	183.905	180.561	159.658	181.323
	7.94792	7.27566	211.97	177.513	162.535	184.372	183.55	187.808	184.475	179.2	164.968	175.075	184.112	180.763	159.865	181.494
	7.95833	7.29687	212.141	177.72	162.73	184.577	183.723	188.013	184.679	179.404	165.136	175.28	184.319	180.999	160.037	181.664
	7.96875	7.29687	212.381	177.928	162.957	184.816	183.965	188.251	184.884	179.609	165.37	175.519	184.56	181.269	160.279	181.903
	7.97917	7.31808	212.552	178.1	163.152	184.987	184.138	188.422	185.089	179.813	165.572	175.69	184.733	181.471	160.451	182.073
	7.98958	7.33929	212.723	178.308	163.347	185.192	184.311	188.627	185.259	180.017	165.773	175.895	184.905	181.707	160.658	182.243
	8	7.33929	212.928	178.515	163.575	185.397	184.553	188.866	185.498	180.255	166.008	176.1	185.112	181.943	160.865	182.448
	8.01042	7.36051	213.133	178.688	163.802	185.602	184.726	189.071	185.669	180.459	166.209	176.271	185.319	182.179	161.072	182.652
	8.02083	7.38172	213.304	178.895	163.997	185.773	184.899	189.241	185.873	180.663	166.411	176.442	185.491	182.348	161.245	182.822
	8.03125	7.38172	213.543	179.102	164.224	186.012	185.107	189.48	186.078	180.901	166.612	176.681	185.698	182.55	161.452	183.027
	8.04167	7.40293	213.748	179.309	164.419	186.217	185.315	189.685	186.283	181.106	166.813	176.852	185.905	182.752	161.659	183.231
	8.05208	7.42414	213.987	179.517	164.614	186.422	185.523	189.89	186.453	181.31	167.015	177.023	186.078	182.921	161.831	183.401
	8.0625	7.42414	214.227	179.758	164.842	186.627	185.73	190.094	186.692	181.514	167.25	177.228	186.285	183.123	162.073	183.606
	8.07292	7.44535	214.432	179.966	165.037	186.832	185.938	190.299	186.897	181.718	167.417	177.433	186.457	183.325	162.245	183.776
	8.08333	7.46656	214.671	180.173	165.232	187.037	186.146	190.504	187.067	181.922	167.619	177.604	186.664	183.494	162.452	183.98
	8.09375	7.46656	214.91	180.415	165.459	187.276	186.388	190.743	187.306	182.16	167.854	177.809	186.871	183.696	162.694	184.185
	8.10417	7.48778	215.115	180.622	165.654	187.481	186.561	190.913	187.477	182.33	168.022	178.014	187.043	183.899	162.901	184.355
	8.11458	7.50899	215.355	180.829	165.849	187.686	186.769	191.118	187.681	182.535	168.223	178.185	187.25	184.067	163.073	184.525
	8.125	7.50899	215.594	181.106	166.077	187.925	187.011	191.323	187.92	182.773	168.424	178.424	187.457	184.269	163.315	184.764
	8.13542	7.5302	215.799	181.313	166.272	188.13	187.184	191.528	188.125	182.977	168.626	178.629	187.63	184.472	163.522	184.934
	8.14583	7.55141	216.038	181.52	166.499	188.301	187.392	191.698	188.295	183.147	168.827	178.834	187.837	184.64	163.728	185.104
	8.15625	7.55141	216.278	181.762	166.727	188.54	187.634	191.937	188.534	183.385	169.028	179.073	188.044	184.842	163.97	185.309
	8.16667	7.57262	216.448	181.969	166.921	188.745	187.842	192.142	188.739	183.589	169.23	179.278	188.216	185.078	164.177	185.479
	8.17708	7.59384	216.654	182.176	167.116	188.95	188.015	192.313	188.909	183.793	169.397	179.483	188.423	185.281	164.349	185.683
	8.1875	7.59384	216.893	182.384	167.344	189.189	188.257	192.552	189.148	184.032	169.632	179.723	188.63	185.517	164.591	185.888
	8.19792	7.61505	217.098	182.591	167.539	189.394	188.465	192.722	189.353	184.202	169.834	179.928	188.837	185.753	164.798	186.058
	8.20833	7.63626	217.303	182.798	167.734	189.599	188.672	192.927	189.557	184.406	170.035	180.133	189.009	185.955	165.005	186.228
	8.21875	7.63626	217.542	183.04	167.961	189.838	188.915	193.132	189.762	184.644	170.27	180.338	189.216	186.191	165.246	186.467
	8.22917	7.65747	217.747	183.247	168.156	190.043	189.122	193.337	189.967	184.848	170.471	180.543	189.423	186.427	165.453	186.671
	8.23958	7.67868	217.953	183.455	168.351	190.248	189.33	193.541	190.171	185.052	170.673	180.748	189.596	186.629	165.66	186.842
	8.25	7.6999	218.158	183.627	168.579	190.453	189.538	193.746	190.376	185.256	170.874	180.953	189.803	186.831	165.867	187.046
	8.26042	7.72111	218.329	183.834	168.774	190.658	189.745	193.917	190.581	185.427	171.075	181.158	189.975	187.067	166.074	187.25
	8.27083	7.72111	218.568	184.076	169.001	190.897	189.953	194.156	190.819	185.665	171.31	181.397	190.217	187.303	166.316	187.455
	8.28125	7.74232	218.773	184.284	169.196	191.102	190.161	194.36	191.024	185.869	171.511	181.602	190.389	187.506	166.523	187.659
	8.29167	7.76353	218.978	184.491	169.391	191.307	190.368	194.531	191.195	186.073	171.746	181.807	190.596	187.708	166.73	187.863
	8.30208	7.78474	219.183	184.698	169.586	191.512	190.576	194.736	191.399	186.277	171.948	182.012	190.803	187.91	166.937	188.034
	8.3125	7.78474	219.422	184.905	169.813	191.717	190.818	194.975	191.638	186.515	172.183	182.251	191.01	188.18	167.178	188.272
	8.32292	7.80595	219.628	185.113	170.008	191.922	191.026	195.145	191.843	186.719	172.384	182.456	191.217	188.382	167.42	188.477
	8.33333	7.82717	219.798	185.32	170.203	192.127	191.234	195.35	192.047	186.924	172.585	182.662	191.389	188.585	167.627	188.647
	8.34375	7.84838	220.004	185.527	170.398	192.332	191.441	195.555	192.252	187.128	172.787	182.867	191.596	188.787	167.834	188.851
	8.35417	7.86959	220.209	185.734	170.626	192.537	191.614	195.76	192.457	187.332	172.988	183.072	191.803	188.989	168.041	189.056
	8.36458	7.86959	220.448	185.942	170.853	192.742	191.857	195.964	192.696	187.57	173.223	183.311	192.01	189.225	168.282	189.328
	8.375	7.8908	220.653	186.149	171.048	192.947	192.064	196.169	192.9	187.774	173.458	183.516	192.217	189.427	168.489	189.533
	8.38542	7.91201	220.858	186.356	171.243	193.152	192.272	196.374	193.105	187.978	173.659	183.755	192.39	189.663	168.696	189.737
	8.39583	7.93323	221.063	186.563	171.438	193.356	192.48	196.579	193.31	188.182	173.86	183.994	192.631	189.866	168.903	189.941
	8.40625	7.95444	221.234	186.771	171.633	193.561	192.687	196.784	193.514	188.387	174.062	184.199	192.838	190.068	169.145	190.146
	8.41667	7.95444	221.473	186.978	171.861	193.766	192.895	197.022	193.753	188.625	174.297	184.473	193.079	190.338	169.386	190.418
	8.42708	7.97565	221.679	187.185	172.055	193.971	193.103	197.227	193.958	188.829	174.532	184.678	193.321	190.574	169.593	190.623
	8.4375	7.99686	221.849	187.392	172.283	194.176	193.31	197.466	194.162	189.033	174.733	184.917	193.528	190.81	169.8	190.827
	8.44792	8.01807	222.055	187.6	172.478	194.415	193.518	197.671	194.367	189.237	174.934	185.122	193.735	191.045	170.007	191.031
	8.45833	8.01807	222.294	187.841	172.738	194.655	193.795	197.91	194.606	189.509	175.203	185.395	193.976	191.315	170.248	191.304
	8.46875	8.03928	222.465	188.049	172.933	194.86	194.003	198.115	194.811	189.747	175.438	185.601	194.218	191.551	170.455	191.508
	8.47917	8.0605	222.67	188.256	173.128	195.065	194.21	198.319	195.015	189.952	175.673	185.84	194.424	191.787	170.697	191.781
	8.48958	8.08171	222.875	188.463	173.355	195.304	194.418	198.524	195.22	190.19	175.907	186.079	194.631	192.023	170.938	192.019
	8.5	8.10292	223.046	188.67	173.55	195.509	194.626	198.729	195.459	190.394	176.142	186.284	194.873	192.259	171.145	192.258
	8.51042	8.10292	223.285	188.912	173.778	195.748	194.868	199.002	195.732	190.666	176.411	186.557	195.114	192.529	171.421	192.564
	8.52083	8.12413	223.49	189.119	174.005	195.953	195.075	199.241	195.936	190.87	176.646	186.797	195.356	192.765	171.628	192.803
	8.53125	8.14534	223.661	189.327	174.2	196.192	195.283	199.48	196.175	191.108	176.881	187.036	195.597	193.001	171.87	193.075
	8.54167	8.16656	223.9	189.534	174.428	196.397	195.525	199.684	196.414	191.347	177.116	187.275	195.873	193.27	172.111	193.314
	8.55208	8.18777	224.14	189.741	174.622	196.602	195.733	199.923	196.653	191.551	177.35	187.514	196.115	193.506	172.318	193.586
	8.5625	8.18777	224.379	190.052	174.915	196.909	195.975	200.196	196.925	191.823	177.619	187.753	196.39	193.81	172.594	193.859
	8.57292	8.20898	224.618	190.328	175.175	197.148	196.183	200.435	197.13	192.061	177.854	187.993	196.632	194.08	172.801	194.097
	8.58333	8.23019	224.858	190.57	175.435	197.388	196.425	200.64	197.369	192.333	178.089	188.232	196.908	194.316	173.043	194.335
	8.59375	8.2514	225.097	190.847	175.662	197.627	196.633	200.879	197.608	192.571	178.324	188.471	197.149	194.585	173.284	194.574
	8.60417	8.2514	225.336	191.157	175.955	197.934	196.875	201.152	197.881	192.844	178.592	188.745	197.425	194.855	173.56	194.812
	8.61458	8.27261	225.575	191.399	176.215	198.173	197.118	201.357	198.119	193.116	178.827	188.984	197.667	195.125	173.836	195.051
	8.625	8.29383	225.815	191.676	176.475	198.412	197.325	201.596	198.358	193.354	179.062	189.223	197.908	195.361	174.078	195.255
	8.63542	8.31504	226.02	191.952	176.735	198.686	197.568	201.8	198.597	193.592	179.297	189.462	198.149	195.597	174.354	195.494
	8.64583	8.33625	226.259	192.194	176.995	198.925	197.775	202.039	198.836	193.864	179.532	189.736	198.425	195.833	174.63	195.732
	8.65625	8.33625	226.533	192.505	177.254	199.198	198.018	202.278	199.109	194.136	179.8	190.009	198.701	196.102	174.906	195.97
	8.66667	8.35746	226.772	192.712	177.482	199.437	198.26	202.517	199.347	194.375	180.035	190.248	198.943	196.338	175.182	196.209
	8.67708	8.37867	226.977	192.954	177.709	199.642	198.467	202.722	199.586	194.613	180.27	190.487	199.184	196.574	175.423	196.413
	8.6875	8.39989	227.216	193.161	177.937	199.881	198.71	202.961	199.825	194.885	180.505	190.761	199.426	196.81	175.699	196.652
	8.69792	8.4211	227.456	193.403	178.164	200.086	198.917	203.166	200.064	195.123	180.773	191	199.667	197.046	175.975	196.89
	8.70833	8.4211	227.695	193.645	178.424	200.36	199.194	203.439	200.337	195.395	181.042	191.273	199.943	197.316	176.217	197.129
	8.71875	8.44231	227.934	193.852	178.652	200.599	199.402	203.643	200.575	195.633	181.31	191.513	200.184	197.552	176.458	197.367
	8.72917	8.46352	228.173	194.094	178.879	200.804	199.644	203.882	200.814	195.872	181.545	191.752	200.426	197.822	176.699	197.605
	8.73958	8.48473	228.378	194.301	179.107	201.043	199.887	204.121	201.019	196.11	181.814	191.991	200.667	198.058	176.941	197.844
	8.75	8.48473	228.652	194.577	179.334	201.282	200.129	204.394	201.292	196.382	182.082	192.299	200.943	198.327	177.182	198.116
	8.76042	8.50594	228.891	194.784	179.562	201.521	200.371	204.633	201.53	196.654	182.351	192.538	201.15	198.563	177.424	198.321
	8.77083	8.52716	229.096	195.026	179.789	201.726	200.579	204.872	201.735	196.892	182.585	192.777	201.392	198.799	177.665	198.559
	8.78125	8.54837	229.336	195.233	180.016	201.965	200.821	205.111	201.974	197.096	182.82	193.016	201.599	199.069	177.872	198.798
	8.79167	8.56958	229.575	195.441	180.244	202.17	201.029	205.316	202.213	197.301	183.022	193.256	201.84	199.305	178.114	199.036
	8.80208	8.56958	229.814	195.683	180.471	202.409	201.306	205.589	202.451	197.539	183.29	193.529	202.081	199.575	178.39	199.275
	8.8125	8.59079	230.053	195.89	180.699	202.614	201.513	205.828	202.69	197.743	183.491	193.768	202.323	199.811	178.631	199.479
	8.82292	8.612	230.293	196.132	180.894	202.819	201.686	206.066	202.895	197.947	183.693	194.007	202.53	200.08	178.838	199.683
	8.83333	8.63322	230.498	196.339	181.121	203.024	201.894	206.305	203.134	198.151	183.894	194.212	202.771	200.316	179.045	199.888
	8.84375	8.65443	230.737	196.546	181.349	203.195	202.067	206.476	203.304	198.355	184.095	194.417	202.978	200.552	179.252	200.092
	8.85417	8.65443	231.011	196.788	181.576	203.434	202.309	206.715	203.543	198.559	184.33	194.657	203.22	200.788	179.494	200.331
	8.86458	8.67564	231.216	196.995	181.804	203.639	202.517	206.886	203.748	198.764	184.532	194.862	203.427	200.991	179.701	200.535
	8.875	8.69685	231.455	197.202	182.031	203.844	202.69	207.09	203.918	198.968	184.733	195.067	203.599	201.193	179.908	200.705
	8.88542	8.71806	231.626	197.444	182.226	204.049	202.898	207.261	204.123	199.172	184.968	195.272	203.806	201.395	180.115	200.91
	8.89583	8.71806	231.831	197.686	182.453	204.288	203.14	207.5	204.328	199.41	185.203	195.511	204.013	201.631	180.356	201.148
	8.90625	8.73927	232.002	197.859	182.616	204.493	203.313	207.67	204.532	199.614	185.404	195.716	204.185	201.833	180.563	201.352
	8.91667	8.76049	232.173	198.066	182.778	204.698	203.521	207.841	204.737	199.818	185.572	195.921	204.392	202.036	180.77	201.557
	8.92708	8.7817	232.344	198.239	182.973	204.869	203.694	208.046	204.908	199.988	185.74	196.126	204.565	202.272	180.977	201.761
	8.9375	8.80291	232.515	198.411	183.136	205.074	203.902	208.217	205.112	200.193	185.941	196.331	204.772	202.474	181.184	201.931
	8.94792	8.80291	232.72	198.653	183.331	205.279	204.109	208.455	205.317	200.431	186.142	196.57	204.979	202.71	181.391	202.136
	8.95833	8.82412	232.891	198.826	183.526	205.484	204.282	208.626	205.522	200.601	186.31	196.741	205.186	202.912	181.598	202.306
	8.96875	8.84533	233.062	198.999	183.688	205.655	204.49	208.797	205.692	200.805	186.512	196.946	205.358	203.114	181.771	202.511
	8.97917	8.86655	233.232	199.206	183.851	205.86	204.663	209.001	205.863	201.009	186.679	197.117	205.565	203.283	181.943	202.681
	8.98958	8.88776	233.403	199.379	184.046	206.065	204.836	209.172	206.033	201.179	186.847	197.288	205.737	203.485	182.116	202.851
	9	8.88776	233.643	199.586	184.241	206.27	205.044	209.377	206.238	201.417	187.082	197.527	205.944	203.687	182.323	203.056
	9.01042	8.90897	233.814	199.793	184.403	206.475	205.252	209.548	206.443	201.622	187.25	197.698	206.151	203.856	182.495	203.226
	9.02083	8.93018	233.985	199.966	184.598	206.645	205.425	209.718	206.613	201.792	187.418	197.869	206.324	204.058	182.702	203.396
	9.03125	8.95139	234.19	200.138	184.793	206.85	205.598	209.889	206.784	201.996	187.619	198.074	206.496	204.227	182.874	203.601
	9.04167	8.95139	234.429	200.38	185.02	207.055	205.805	210.094	206.988	202.234	187.82	198.279	206.738	204.463	183.081	203.805
	9.05208	8.9726	234.668	200.588	185.215	207.26	206.013	210.264	207.159	202.404	187.988	198.45	206.91	204.631	183.254	203.975
	9.0625	8.99382	234.873	200.795	185.443	207.465	206.186	210.435	207.329	202.608	188.189	198.655	207.083	204.834	183.426	204.146
	9.07292	9.01503	235.078	201.002	185.638	207.67	206.359	210.605	207.5	202.778	188.357	198.826	207.29	205.002	183.599	204.316
	9.08333	9.03624	235.283	201.175	185.833	207.875	206.532	210.776	207.671	202.983	188.559	198.997	207.462	205.204	183.806	204.52
	9.09375	9.03624	235.523	201.417	186.06	208.08	206.774	210.981	207.875	203.187	188.76	199.236	207.669	205.407	184.013	204.759
	9.10417	9.05745	235.728	201.624	186.288	208.285	206.947	211.152	208.046	203.391	188.961	199.441	207.876	205.609	184.22	204.929
	9.11458	9.07866	235.933	201.831	186.483	208.49	207.121	211.322	208.25	203.561	189.129	199.646	208.048	205.811	184.392	205.133
	9.125	9.09988	236.138	202.038	186.678	208.695	207.294	211.527	208.421	203.765	189.297	199.817	208.221	205.98	184.599	205.338
	9.13542	9.12109	236.343	202.246	186.873	208.9	207.501	211.698	208.626	203.935	189.498	200.022	208.428	206.182	184.806	205.508
	9.14583	9.12109	236.582	202.453	187.133	209.105	207.709	211.936	208.83	204.173	189.7	200.261	208.635	206.418	185.013	205.746
	9.15625	9.1423	236.788	202.66	187.328	209.31	207.882	212.141	209.035	204.343	189.901	200.466	208.842	206.62	185.22	205.951
	9.16667	9.16351	236.993	202.867	187.523	209.515	208.055	212.346	209.206	204.548	190.069	200.671	209.014	206.823	185.427	206.155
	9.17708	9.18472	237.164	203.075	187.685	209.72	208.228	212.517	209.41	204.752	190.27	200.842	209.187	207.025	185.634	206.326
	9.1875	9.18472	237.403	203.282	187.912	209.925	208.47	212.756	209.649	204.956	190.471	201.081	209.428	207.261	185.841	206.564
	9.19792	9.20594	237.608	203.489	188.107	210.13	208.643	212.96	209.82	205.16	190.673	201.287	209.6	207.463	186.048	206.768
	9.20833	9.22715	237.779	203.662	188.302	210.301	208.817	213.165	210.024	205.33	190.874	201.492	209.807	207.632	186.255	206.973
	9.21875	9.24836	237.984	203.869	188.497	210.506	208.99	213.37	210.195	205.534	191.075	201.697	209.98	207.834	186.428	207.143
	9.22917	9.26957	238.189	204.042	188.692	210.677	209.163	213.541	210.399	205.738	191.243	201.867	210.152	208.036	186.635	207.347
	9.23958	9.26957	238.394	204.284	188.92	210.916	209.37	213.779	210.638	205.943	191.478	202.107	210.394	208.306	186.876	207.552
	9.25	9.29078	238.599	204.491	189.115	211.121	209.578	213.984	210.809	206.147	191.679	202.278	210.566	208.508	187.049	207.756
	9.26042	9.31199	238.804	204.664	189.31	211.291	209.751	214.189	211.013	206.351	191.881	202.483	210.773	208.711	187.256	207.961
	9.27083	9.33321	238.975	204.871	189.505	211.496	209.924	214.36	211.184	206.521	192.082	202.688	210.946	208.913	187.463	208.131
	9.28125	9.35442	239.18	205.044	189.7	211.667	210.097	214.564	211.389	206.725	192.25	202.859	211.118	209.149	187.635	208.335
	9.29167	9.35442	239.385	205.285	189.895	211.906	210.305	214.803	211.593	206.963	192.485	203.098	211.359	209.385	187.876	208.574
	9.30208	9.37563	239.591	205.458	190.09	212.111	210.478	214.974	211.798	207.133	192.686	203.269	211.532	209.587	188.083	208.744
	9.3125	9.39684	239.761	205.665	190.284	212.282	210.651	215.179	212.003	207.337	192.888	203.474	211.704	209.823	188.256	208.948
	9.32292	9.41805	239.967	205.838	190.479	212.453	210.824	215.383	212.173	207.542	193.089	203.679	211.911	210.025	188.463	209.119
	9.33333	9.41805	240.172	206.045	190.707	212.692	211.032	215.588	212.412	207.746	193.324	203.884	212.118	210.261	188.704	209.357
	9.34375	9.43927	240.377	206.252	190.869	212.863	211.205	215.793	212.583	207.95	193.525	204.089	212.291	210.464	188.877	209.561
	9.35417	9.46048	240.548	206.425	191.064	213.068	211.378	215.998	212.787	208.154	193.726	204.294	212.498	210.7	189.084	209.766
	9.36458	9.48169	240.719	206.598	191.259	213.239	211.586	216.168	212.992	208.324	193.928	204.499	212.67	210.936	189.291	209.97
	9.375	9.5029	240.924	206.805	191.454	213.444	211.759	216.373	213.162	208.528	194.129	204.704	212.843	211.138	189.498	210.175
	9.38542	9.5029	241.129	207.012	191.649	213.649	211.966	216.612	213.401	208.766	194.364	204.943	213.084	211.407	189.739	210.413
	9.39583	9.52411	241.334	207.185	191.844	213.854	212.174	216.783	213.606	208.971	194.565	205.148	213.256	211.61	189.946	210.617
	9.40625	9.54532	241.505	207.358	192.039	214.024	212.347	216.987	213.811	209.141	194.767	205.353	213.429	211.846	190.188	210.822
	9.41667	9.56654	241.71	207.565	192.234	214.229	212.555	217.192	213.981	209.345	194.968	205.558	213.636	212.082	190.395	211.026
	9.42708	9.58775	241.881	207.738	192.462	214.4	212.728	217.397	214.186	209.549	195.169	205.763	213.843	212.284	190.602	211.231
	9.4375	9.58775	242.12	207.945	192.689	214.639	212.935	217.636	214.425	209.753	195.404	206.003	214.084	212.554	190.843	211.469
	9.44792	9.60896	242.291	208.152	192.884	214.844	213.143	217.841	214.629	209.957	195.606	206.208	214.291	212.756	191.05	211.673
	9.45833	9.63017	242.496	208.36	193.111	215.049	213.316	218.011	214.834	210.161	195.841	206.413	214.498	212.992	191.292	211.878
	9.46875	9.65138	242.667	208.567	193.306	215.22	213.524	218.216	215.039	210.4	196.042	206.618	214.705	213.228	191.499	212.082
	9.47917	9.65138	242.872	208.774	193.534	215.459	213.731	218.455	215.277	210.638	196.31	206.891	214.946	213.464	191.74	212.321
	9.48958	9.6726	243.077	208.981	193.761	215.664	213.905	218.66	215.448	210.842	196.512	207.096	215.153	213.666	191.947	212.491
	9.5	9.69381	243.248	209.189	193.956	215.869	214.112	218.865	215.653	211.046	196.747	207.301	215.326	213.868	192.189	212.695
	9.51042	9.71502	243.453	209.361	194.151	216.04	214.285	219.069	215.857	211.25	196.948	207.506	215.533	214.071	192.396	212.9
	9.52083	9.73623	243.624	209.569	194.346	216.245	214.493	219.274	216.062	211.454	197.149	207.711	215.74	214.273	192.603	213.104
	9.53125	9.73623	243.863	209.81	194.606	216.484	214.735	219.513	216.301	211.692	197.418	207.985	215.981	214.543	192.879	213.342
	9.54167	9.75744	244.034	209.983	194.801	216.689	214.943	219.718	216.505	211.897	197.619	208.19	216.188	214.745	193.086	213.547
	9.55208	9.77865	244.274	210.19	195.029	216.86	215.151	219.923	216.71	212.101	197.854	208.395	216.43	214.947	193.293	213.751
	9.5625	9.79987	244.479	210.398	195.224	217.065	215.358	220.127	216.915	212.305	198.055	208.6	216.637	215.15	193.534	213.921
	9.57292	9.82108	244.684	210.605	195.451	217.304	215.566	220.332	217.119	212.543	198.29	208.805	216.878	215.352	193.741	214.126
	9.58333	9.82108	244.957	210.881	195.678	217.543	215.808	220.571	217.358	212.781	198.559	209.078	217.119	215.588	194.017	214.364
	9.59375	9.84229	245.162	211.088	195.906	217.748	216.016	220.776	217.563	213.019	198.76	209.283	217.361	215.824	194.224	214.569
	9.60417	9.8635	245.368	211.33	196.101	217.987	216.189	220.98	217.768	213.258	198.995	209.488	217.568	216.093	194.431	214.773
	9.61458	9.88471	245.607	211.537	196.328	218.192	216.397	221.185	217.972	213.462	199.23	209.693	217.809	216.363	194.672	214.977
	9.625	9.88471	245.846	211.814	196.556	218.431	216.639	221.424	218.211	213.734	199.498	209.967	218.051	216.633	194.948	215.25
	9.63542	9.90593	246.051	212.021	196.783	218.636	216.847	221.629	218.416	213.972	199.733	210.172	218.292	216.903	195.19	215.454
	9.64583	9.92714	246.29	212.263	196.978	218.875	217.054	221.834	218.654	214.176	199.935	210.377	218.499	217.139	195.397	215.659
	9.65625	9.94835	246.496	212.47	197.206	219.08	217.297	222.073	218.893	214.414	200.169	210.582	218.74	217.408	195.638	215.863
	9.66667	9.96956	246.701	212.712	197.433	219.285	217.504	222.277	219.098	214.652	200.404	210.821	218.947	217.644	195.88	216.067
	9.67708	9.96956	246.974	212.954	197.661	219.559	217.747	222.516	219.371	214.891	200.673	211.06	219.223	217.948	196.156	216.34
	9.6875	9.99077	247.179	213.195	197.888	219.764	217.989	222.755	219.61	215.129	200.874	211.265	219.43	218.217	196.397	216.544
	9.69792	10.012	247.419	213.403	198.083	219.969	218.196	222.96	219.848	215.333	201.109	211.47	219.672	218.42	196.639	216.749
	9.70833	10.0332	247.624	213.61	198.31	220.174	218.439	223.199	220.087	215.571	201.344	211.71	219.879	218.656	196.88	216.953
	9.71875	10.0544	247.829	213.817	198.505	220.379	218.646	223.404	220.326	215.775	201.579	211.915	220.12	218.892	197.122	217.157
	9.72917	10.0544	248.102	214.059	198.765	220.618	218.889	223.642	220.565	216.013	201.847	212.188	220.396	219.161	197.363	217.43
	9.73958	10.0756	248.307	214.266	198.993	220.823	219.131	223.881	220.803	216.252	202.049	212.393	220.603	219.397	197.57	217.668
	9.75	10.0968	248.512	214.474	199.188	221.028	219.339	224.086	221.042	216.456	202.284	212.632	220.844	219.599	197.777	217.907
	9.76042	10.118	248.752	214.681	199.415	221.233	219.546	224.291	221.247	216.694	202.518	212.872	221.051	219.835	198.019	218.145
	9.77083	10.1393	248.957	214.888	199.61	221.438	219.754	224.496	221.452	216.898	202.753	213.077	221.293	220.071	198.226	218.35
	9.78125	10.1393	249.196	215.13	199.838	221.677	219.962	224.769	221.69	217.136	203.022	213.35	221.534	220.341	198.467	218.622
	9.79167	10.1605	249.367	215.337	200.033	221.882	220.169	224.973	221.895	217.374	203.223	213.589	221.741	220.543	198.674	218.861
	9.80208	10.1605	249.606	215.579	200.26	222.121	220.377	225.212	222.168	217.612	203.458	213.828	221.948	220.813	198.95	219.133
	9.8125	10.1817	249.811	215.786	200.455	222.292	220.585	225.417	222.373	217.817	203.659	214.068	222.155	221.015	199.157	219.338
	9.82292	10.1817	250.016	215.993	200.682	222.531	220.792	225.656	222.611	218.021	203.894	214.341	222.396	221.251	199.399	219.61
	9.83333	10.2029	250.222	216.201	200.877	222.736	221	225.861	222.816	218.225	204.096	214.58	222.603	221.487	199.606	219.814
	9.84375	10.2029	250.427	216.408	201.105	222.941	221.208	226.1	223.055	218.463	204.331	214.785	222.845	221.723	199.847	220.053
	9.85417	10.2241	250.632	216.615	201.3	223.146	221.415	226.304	223.294	218.633	204.532	214.956	223.017	221.926	200.054	220.223
	9.86458	10.2453	250.837	216.788	201.495	223.316	221.588	226.509	223.498	218.837	204.733	215.161	223.224	222.128	200.261	220.393
	9.875	10.2453	251.042	217.03	201.722	223.556	221.831	226.782	223.703	219.075	204.968	215.366	223.466	222.364	200.468	220.598
	9.88542	10.2665	251.247	217.202	201.917	223.726	222.038	226.953	223.873	219.246	205.136	215.571	223.673	222.566	200.675	220.768
	9.89583	10.2665	251.452	217.444	202.145	223.966	222.246	227.158	224.078	219.484	205.371	215.776	223.914	222.802	200.916	221.007
	9.90625	10.2877	251.657	217.617	202.307	224.136	222.385	227.294	224.249	219.688	205.572	215.947	224.087	223.038	201.089	221.177
	9.91667	10.2877	251.828	217.859	202.502	224.375	222.592	227.499	224.453	219.892	205.807	216.186	224.259	223.274	201.33	221.381
	9.92708	10.309	251.965	218.031	202.665	224.58	222.731	227.67	224.624	220.096	205.975	216.357	224.431	223.476	201.537	221.552
	9.9375	10.309	252.17	218.239	202.892	224.785	222.938	227.874	224.829	220.3	206.176	216.562	224.604	223.679	201.744	221.79
	9.94792	10.3302	252.307	218.411	203.055	224.956	223.077	228.045	224.999	220.47	206.378	216.767	224.776	223.847	201.951	221.96
	9.95833	10.3514	252.478	218.584	203.217	225.127	223.25	228.216	225.17	220.675	206.545	216.938	224.914	224.016	202.158	222.131
	9.96875	10.3514	252.649	218.757	203.412	225.298	223.423	228.42	225.374	220.879	206.747	217.178	225.121	224.218	202.365	222.335
	9.97917	10.3726	252.819	218.93	203.607	225.469	223.596	228.557	225.511	221.049	206.914	217.348	225.259	224.42	202.572	222.505
	9.98958	10.3726	252.99	219.102	203.802	225.674	223.804	228.762	225.715	221.253	207.116	217.553	225.466	224.623	202.779	222.676
	10	10.3938	253.127	219.275	203.964	225.844	223.942	228.932	225.886	221.423	207.284	217.724	225.604	224.791	202.917	222.846
	10.0104	10.3938	253.332	219.448	204.192	226.049	224.15	229.137	226.091	221.627	207.485	217.929	225.811	224.993	203.124	223.016
	10.0208	10.415	253.469	219.586	204.354	226.186	224.288	229.308	226.261	221.797	207.653	218.1	225.949	225.162	203.262	223.187
	10.0312	10.415	253.674	219.793	204.549	226.391	224.496	229.513	226.466	222.001	207.854	218.305	226.156	225.364	203.469	223.357
	10.0417	10.4362	253.811	219.931	204.712	226.562	224.634	229.649	226.636	222.172	208.022	218.476	226.294	225.566	203.642	223.527
	10.0521	10.4574	253.982	220.104	204.874	226.733	224.807	229.82	226.807	222.376	208.19	218.647	226.466	225.735	203.78	223.664
	10.0625	10.4574	254.153	220.277	205.102	226.938	225.015	230.024	227.012	222.58	208.391	218.852	226.673	225.937	203.987	223.868
	10.0729	10.4786	254.358	220.449	205.264	227.074	225.188	230.161	227.216	222.75	208.559	219.023	226.846	226.106	204.125	224.004
	10.0833	10.4786	254.563	220.622	205.459	227.279	225.396	230.366	227.421	222.954	208.76	219.228	227.053	226.342	204.332	224.209
	10.0938	10.4999	254.734	220.795	205.622	227.45	225.569	230.536	227.592	223.124	208.961	219.399	227.225	226.544	204.504	224.345
	10.1042	10.4999	254.939	220.968	205.817	227.655	225.777	230.707	227.796	223.294	209.163	219.604	227.432	226.78	204.677	224.549
	10.1146	10.5211	255.144	221.175	206.011	227.826	225.95	230.878	227.967	223.464	209.331	219.775	227.605	226.949	204.849	224.685
	10.125	10.5211	255.349	221.382	206.206	228.031	226.157	231.082	228.172	223.669	209.532	219.98	227.812	227.185	205.022	224.89
	10.1354	10.5423	255.52	221.555	206.369	228.202	226.296	231.219	228.342	223.839	209.733	220.151	228.018	227.387	205.194	225.026
	10.1458	10.5635	255.691	221.727	206.531	228.338	226.469	231.39	228.513	224.009	209.901	220.322	228.191	227.556	205.367	225.196
	10.1562	10.5635	255.93	221.969	206.726	228.543	226.676	231.594	228.717	224.213	210.102	220.527	228.398	227.791	205.574	225.401
	10.1667	10.5847	256.101	222.142	206.889	228.714	226.85	231.731	228.888	224.383	210.27	220.663	228.57	227.994	205.746	225.537
	10.1771	10.5847	256.306	222.349	207.084	228.919	227.057	231.936	229.058	224.587	210.505	220.868	228.777	228.196	205.988	225.741
	10.1875	10.6059	256.511	222.556	207.246	229.09	227.23	232.106	229.229	224.757	210.673	221.039	228.95	228.398	206.16	225.912
	10.1979	10.6059	256.716	222.764	207.441	229.295	227.438	232.311	229.4	224.927	210.874	221.244	229.157	228.634	206.367	226.082
	10.2083	10.6271	256.853	222.936	207.604	229.431	227.576	232.482	229.57	225.098	211.042	221.415	229.329	228.803	206.54	226.252
	10.2188	10.6271	257.058	223.178	207.799	229.636	227.749	232.686	229.775	225.302	211.243	221.62	229.536	229.039	206.747	226.457
	10.2292	10.6483	257.195	223.351	207.961	229.807	227.923	232.857	229.911	225.472	211.411	221.791	229.674	229.207	206.954	226.593
	10.2396	10.6696	257.366	223.524	208.124	229.978	228.061	233.028	230.082	225.642	211.579	221.962	229.847	229.41	207.126	226.763
	10.25	10.6696	257.537	223.731	208.286	230.183	228.234	233.233	230.252	225.846	211.78	222.167	230.019	229.612	207.333	226.934
	10.2604	10.6908	257.708	223.869	208.449	230.354	228.372	233.403	230.423	226.016	211.948	222.338	230.157	229.78	207.506	227.104
	10.2708	10.6908	257.879	224.042	208.643	230.559	228.546	233.608	230.628	226.22	212.149	222.543	230.364	230.016	207.713	227.308
	10.2812	10.712	258.015	224.215	208.806	230.73	228.719	233.779	230.764	226.39	212.317	222.714	230.502	230.185	207.919	227.445
	10.2917	10.712	258.22	224.387	209.001	230.935	228.892	233.983	230.969	226.595	212.519	222.919	230.709	230.421	208.126	227.683
	10.3021	10.7332	258.357	224.56	209.163	231.105	229.03	234.154	231.105	226.765	212.653	223.09	230.847	230.59	208.333	227.853
	10.3125	10.7332	258.562	224.733	209.326	231.31	229.203	234.359	231.31	226.969	212.854	223.295	231.054	230.792	208.575	228.058
	10.3229	10.7544	258.699	224.905	209.488	231.481	229.376	234.529	231.48	227.139	213.022	223.466	231.192	230.994	208.747	228.228
	10.3333	10.7756	258.87	225.044	209.651	231.652	229.515	234.7	231.651	227.309	213.19	223.636	231.33	231.163	208.954	228.398
	10.3438	10.7756	259.041	225.251	209.846	231.857	229.688	234.871	231.856	227.513	213.391	223.842	231.537	231.399	209.196	228.603
	10.3542	10.7968	259.212	225.389	210.008	232.028	229.826	235.041	232.06	227.683	213.559	224.012	231.675	231.601	209.403	228.807
	10.3646	10.7968	259.383	225.562	210.171	232.233	229.999	235.212	232.265	227.887	213.76	224.183	231.881	231.837	209.61	229.011
	10.375	10.818	259.554	225.734	210.333	232.404	230.172	235.348	232.435	228.058	213.928	224.354	232.054	232.073	209.817	229.182
	10.3854	10.818	259.759	225.907	210.528	232.609	230.345	235.553	232.64	228.262	214.163	224.559	232.261	232.309	210.058	229.386
	10.3958	10.8392	259.93	226.08	210.691	232.745	230.518	235.69	232.811	228.432	214.331	224.73	232.433	232.511	210.231	229.556
	10.4062	10.8605	260.101	226.253	210.853	232.916	230.692	235.86	232.981	228.602	214.532	224.901	232.606	232.713	210.438	229.727
	10.4167	10.8605	260.271	226.46	211.016	233.087	230.865	236.031	233.22	228.806	214.733	225.14	232.813	232.949	210.679	229.931
	10.4271	10.8817	260.442	226.632	211.178	233.223	231.038	236.202	233.391	228.976	214.901	225.311	232.985	233.152	210.852	230.101
	10.4375	10.8817	260.647	226.84	211.373	233.428	231.211	236.372	233.595	229.18	215.136	225.55	233.227	233.388	211.059	230.306
	10.4479	10.9029	260.818	226.978	211.535	233.565	231.384	236.509	233.766	229.35	215.304	225.755	233.399	233.59	211.231	230.476
	10.4583	10.9029	261.023	227.185	211.73	233.77	231.557	236.714	233.97	229.555	215.505	225.96	233.606	233.826	211.438	230.681
	10.4688	10.9241	261.16	227.358	211.86	233.907	231.73	236.85	234.141	229.725	215.706	226.165	233.778	233.994	211.645	230.817
	10.4792	10.9241	261.365	227.565	212.055	234.112	231.903	237.055	234.346	229.929	215.908	226.405	233.985	234.23	211.852	231.021
	10.4896	10.9453	261.536	227.738	212.218	234.248	232.076	237.191	234.482	230.099	216.076	226.575	234.158	234.433	212.025	231.192
	10.5	10.9665	261.707	227.911	212.38	234.419	232.249	237.362	234.653	230.303	216.277	226.781	234.33	234.601	212.197	231.328
	10.5104	10.9665	261.878	228.118	212.575	234.59	232.422	237.601	234.857	230.507	216.512	227.02	234.537	234.837	212.404	231.532
	10.5208	10.9877	262.049	228.291	212.738	234.761	232.595	237.772	234.994	230.677	216.68	227.191	234.71	235.006	212.577	231.702
	10.5312	10.9877	262.254	228.498	212.965	234.932	232.803	237.976	235.198	230.882	216.915	227.43	234.917	235.242	212.818	231.907
	10.5417	11.0089	262.391	228.67	213.128	235.102	232.976	238.147	235.369	231.052	217.116	227.635	235.089	235.444	212.991	232.043
	10.5521	11.0089	262.596	228.878	213.323	235.307	233.184	238.352	235.574	231.256	217.351	227.84	235.296	235.646	213.198	232.247
	10.5625	11.0302	262.767	229.05	213.485	235.512	233.357	238.557	235.71	231.46	217.519	228.045	235.434	235.849	213.37	232.418
	10.5729	11.0302	262.938	229.292	213.68	235.717	233.564	238.761	235.915	231.664	217.753	228.25	235.641	236.051	213.612	232.588
	10.5833	11.0514	263.109	229.465	213.842	235.922	233.737	238.932	236.085	231.834	217.955	228.455	235.813	236.253	213.819	232.792
	10.5938	11.0726	263.28	229.638	214.005	236.093	233.91	239.103	236.222	232.004	218.156	228.66	235.986	236.455	213.991	232.963
	10.6042	11.0726	263.45	229.845	214.2	236.298	234.118	239.341	236.426	232.242	218.358	228.865	236.193	236.691	214.233	233.167
	10.6146	11.0938	263.621	230.018	214.362	236.503	234.291	239.512	236.597	232.413	218.559	229.07	236.365	236.894	214.405	233.372
	10.625	11.0938	263.827	230.225	214.557	236.708	234.499	239.717	236.836	232.617	218.794	229.275	236.572	237.13	214.647	233.576
	10.6354	11.115	263.963	230.398	214.752	236.913	234.672	239.888	237.006	232.787	218.995	229.48	236.71	237.332	214.819	233.746
	10.6458	11.115	264.168	230.605	214.947	237.118	234.88	240.092	237.211	233.025	219.23	229.685	236.917	237.568	215.061	233.985
	10.6562	11.1362	264.339	230.812	215.142	237.323	235.087	240.297	237.416	233.195	219.398	229.89	237.09	237.77	215.233	234.155
	10.6667	11.1362	264.544	231.019	215.337	237.528	235.295	240.502	237.62	233.433	219.633	230.095	237.331	238.006	215.475	234.359
	10.6771	11.1574	264.715	231.192	215.532	237.699	235.468	240.672	237.791	233.637	219.834	230.3	237.503	238.208	215.647	234.564
	10.6875	11.1786	264.92	231.365	215.695	237.904	235.641	240.877	237.996	233.808	220.035	230.506	237.71	238.411	215.854	234.734
	10.6979	11.1786	265.125	231.572	215.922	238.109	235.849	241.082	238.2	234.046	220.27	230.745	237.917	238.647	216.095	234.973
	10.7083	11.1998	265.296	231.779	216.085	238.279	236.056	241.253	238.371	234.25	220.472	230.95	238.124	238.849	216.302	235.143
	10.7188	11.1998	265.501	231.987	216.312	238.519	236.264	241.457	238.61	234.488	220.707	231.189	238.366	239.085	216.544	235.347
	10.7292	11.2211	265.672	232.194	216.474	238.689	236.437	241.662	238.78	234.692	220.874	231.394	238.538	239.287	216.751	235.552
	10.7396	11.2211	265.912	232.401	216.702	238.894	236.645	241.867	239.019	234.896	221.109	231.633	238.78	239.557	217.027	235.79
	10.75	11.2423	266.083	232.608	216.864	239.065	236.853	242.038	239.19	235.1	221.311	231.838	238.987	239.759	217.234	235.96
	10.7604	11.2423	266.288	232.816	217.092	239.304	237.06	242.277	239.394	235.339	221.545	232.078	239.194	239.995	217.475	236.199
	10.7708	11.2635	266.459	233.023	217.254	239.475	237.233	242.447	239.531	235.543	221.713	232.283	239.4	240.231	217.682	236.369
	10.7812	11.2847	266.664	233.196	217.417	239.646	237.406	242.584	239.701	235.747	221.915	232.488	239.607	240.433	217.889	236.574
	10.7917	11.2847	266.869	233.403	217.612	239.885	237.649	242.754	239.906	235.951	222.116	232.727	239.814	240.669	218.165	236.778
	10.8021	11.3059	267.006	233.61	217.807	240.056	237.822	242.925	240.076	236.121	222.317	232.932	239.952	240.905	218.372	236.982
	10.8125	11.3059	267.211	233.817	218.002	240.261	238.029	243.096	240.281	236.325	222.519	233.137	240.159	241.141	218.614	237.221
	10.8229	11.3271	267.347	233.99	218.164	240.397	238.133	243.232	240.452	236.495	222.72	233.274	240.297	241.344	218.786	237.391
	10.8333	11.3271	267.552	234.197	218.359	240.568	238.306	243.437	240.622	236.665	222.955	233.479	240.504	241.613	218.993	237.63
	10.8438	11.3483	267.689	234.335	218.522	240.705	238.445	243.573	240.793	236.836	223.123	233.65	240.642	241.782	219.131	237.8
	10.8542	11.3483	267.86	234.508	218.749	240.876	238.583	243.744	240.997	237.04	223.358	233.855	240.849	241.984	219.338	237.97
	10.8646	11.3695	268.031	234.646	218.912	241.012	238.722	243.915	241.168	237.21	223.525	234.025	240.987	242.153	219.511	238.106
	10.875	11.3908	268.168	234.819	219.074	241.149	238.86	244.051	241.339	237.38	223.727	234.162	241.159	242.321	219.683	238.243
	10.8854	11.3908	268.373	234.992	219.269	241.32	238.998	244.222	241.509	237.584	223.928	234.367	241.332	242.557	219.89	238.413
	10.8958	11.412	268.51	235.13	219.431	241.456	239.137	244.392	241.68	237.754	224.096	234.538	241.504	242.726	220.028	238.549
	10.9062	11.412	268.681	235.303	219.594	241.627	239.31	244.563	241.85	237.958	224.264	234.743	241.677	242.928	220.235	238.72
	10.9167	11.4332	268.851	235.475	219.724	241.764	239.414	244.7	241.953	238.128	224.398	234.914	241.849	243.097	220.408	238.856
	10.9271	11.4332	269.022	235.648	219.886	241.935	239.587	244.904	242.089	238.333	224.566	235.119	242.022	243.299	220.615	239.026
	10.9375	11.4544	269.193	235.786	220.016	242.071	239.725	245.007	242.225	238.469	224.7	235.256	242.194	243.501	220.787	239.162
	10.9479	11.4544	269.364	235.993	220.179	242.242	239.864	245.143	242.362	238.639	224.901	235.461	242.367	243.704	220.96	239.333
	10.9583	11.4756	269.501	236.132	220.309	242.379	240.002	245.246	242.464	238.775	225.035	235.597	242.505	243.872	221.132	239.469
	10.9688	11.4968	269.603	236.27	220.439	242.55	240.141	245.348	242.567	238.911	225.17	235.734	242.608	244.041	221.305	239.605
	10.9792	11.4968	269.774	236.443	220.601	242.72	240.279	245.485	242.737	239.081	225.337	235.905	242.781	244.209	221.477	239.775
	10.9896	11.518	269.877	236.615	220.731	242.823	240.418	245.587	242.839	239.217	225.472	236.042	242.884	244.378	221.615	239.912
	11	11.518	270.048	236.788	220.894	242.96	240.556	245.723	242.976	239.387	225.639	236.213	243.056	244.546	221.788	240.082
	11.0104	11.5392	270.15	236.926	221.024	243.062	240.694	245.86	243.112	239.523	225.807	236.349	243.16	244.681	221.926	240.218
	11.0208	11.5392	270.321	237.099	221.186	243.199	240.833	245.996	243.249	239.728	225.975	236.486	243.298	244.85	222.098	240.389
	11.0312	11.5604	270.424	237.272	221.316	243.335	240.971	246.099	243.351	239.864	226.109	236.623	243.436	244.985	222.236	240.491
	11.0417	11.5817	270.561	237.41	221.446	243.438	241.075	246.201	243.488	240	226.243	236.759	243.539	245.119	222.374	240.593
	11.0521	11.5817	270.697	237.582	221.608	243.574	241.214	246.338	243.624	240.17	226.411	236.93	243.712	245.322	222.547	240.729
	11.0625	11.6029	270.8	237.721	221.738	243.677	241.352	246.44	243.726	240.306	226.545	237.067	243.815	245.457	222.684	240.865
	11.0729	11.6029	270.971	237.928	221.901	243.814	241.491	246.577	243.897	240.476	226.713	237.238	243.988	245.625	222.857	241.002
	11.0833	11.6241	271.073	238.066	221.998	243.916	241.629	246.679	243.999	240.612	226.848	237.375	244.091	245.76	222.995	241.104
	11.0938	11.6241	271.244	238.239	222.161	244.087	241.767	246.816	244.136	240.782	227.015	237.545	244.264	245.929	223.167	241.24
	11.1042	11.6453	271.347	238.377	222.291	244.189	241.906	246.918	244.272	240.918	227.15	237.682	244.367	246.097	223.305	241.342
	11.1146	11.6453	271.518	238.584	222.421	244.326	242.044	247.054	244.409	241.089	227.284	237.819	244.505	246.266	223.478	241.479
	11.125	11.6665	271.62	238.722	222.551	244.429	242.148	247.157	244.511	241.225	227.418	237.956	244.643	246.4	223.616	241.581
	11.1354	11.6877	271.757	238.86	222.681	244.531	242.287	247.259	244.613	241.361	227.552	238.092	244.747	246.535	223.754	241.683
	11.1458	11.6877	271.894	239.033	222.811	244.702	242.425	247.43	244.784	241.531	227.72	238.263	244.919	246.704	223.926	241.819
	11.1562	11.7089	271.996	239.171	222.941	244.804	242.564	247.532	244.886	241.667	227.854	238.366	245.022	246.872	224.064	241.921
	11.1667	11.7089	272.133	239.344	223.103	244.941	242.702	247.669	245.023	241.837	228.022	238.536	245.16	247.041	224.237	242.058
	11.1771	11.7301	272.236	239.482	223.201	245.043	242.806	247.771	245.125	241.973	228.123	238.639	245.264	247.176	224.375	242.16
	11.1875	11.7301	272.372	239.655	223.363	245.18	242.979	247.908	245.295	242.143	228.29	238.81	245.402	247.378	224.582	242.33
	11.1979	11.7514	272.475	239.759	223.493	245.283	243.083	248.01	245.398	242.279	228.425	238.947	245.505	247.513	224.72	242.432
	11.2083	11.7514	272.612	239.931	223.623	245.419	243.221	248.147	245.534	242.449	228.592	239.083	245.643	247.682	224.892	242.569
	11.2188	11.7726	272.714	240.069	223.753	245.522	243.325	248.249	245.671	242.586	228.727	239.22	245.781	247.816	225.03	242.671
	11.2292	11.7938	272.817	240.173	223.883	245.624	243.394	248.351	245.773	242.722	228.861	239.322	245.885	247.985	225.168	242.773
	11.2396	11.7938	272.953	240.346	224.013	245.761	243.533	248.488	245.909	242.892	228.995	239.493	246.023	248.153	225.341	242.909
	11.25	11.815	273.056	240.484	224.143	245.863	243.637	248.59	246.012	243.028	229.129	239.63	246.126	248.288	225.479	243.045
	11.2604	11.815	273.193	240.657	224.305	246.034	243.775	248.727	246.182	243.198	229.297	239.767	246.264	248.491	225.651	243.182
	11.2708	11.8362	273.329	240.76	224.403	246.137	243.879	248.829	246.285	243.334	229.431	239.903	246.368	248.625	225.789	243.318
	11.2812	11.8362	273.466	240.933	224.565	246.273	244.017	248.966	246.421	243.504	229.599	240.04	246.506	248.794	225.962	243.454
	11.2917	11.8574	273.569	241.071	224.695	246.376	244.086	249.068	246.523	243.64	229.733	240.177	246.609	248.963	226.134	243.59
	11.3021	11.8574	273.705	241.244	224.825	246.512	244.225	249.205	246.694	243.81	229.901	240.348	246.747	249.131	226.307	243.727
	11.3125	11.8786	273.808	241.348	224.955	246.615	244.329	249.307	246.796	243.946	230.035	240.45	246.85	249.3	226.445	243.863
	11.3229	11.8998	273.911	241.486	225.085	246.717	244.433	249.409	246.933	244.083	230.17	240.587	246.988	249.468	226.583	243.965
	11.3333	11.8998	274.047	241.658	225.248	246.854	244.571	249.546	247.103	244.219	230.337	240.758	247.126	249.671	226.79	244.135
	11.3438	11.921	274.15	241.762	225.345	246.957	244.64	249.648	247.206	244.355	230.472	240.895	247.23	249.839	226.962	244.238
	11.3542	11.921	274.287	241.9	225.508	247.093	244.779	249.785	247.376	244.525	230.639	241.1	247.368	250.041	227.135	244.408
	11.3646	11.9423	274.389	242.038	225.638	247.196	244.883	249.887	247.513	244.661	230.774	241.236	247.471	250.21	227.307	244.51
	11.375	11.9423	274.526	242.177	225.8	247.332	245.021	250.024	247.649	244.831	230.908	241.407	247.644	250.412	227.514	244.68
	11.3854	11.9635	274.628	242.315	225.898	247.435	245.125	250.126	247.786	244.967	231.042	241.544	247.782	250.581	227.687	244.783
	11.3958	11.9635	274.765	242.453	226.06	247.571	245.263	250.297	247.922	245.137	231.21	241.715	247.954	250.783	227.859	244.953
	11.4062	11.9847	274.868	242.557	226.19	247.674	245.333	250.399	248.058	245.273	231.344	241.851	248.092	250.952	228.032	245.055
	11.4167	12.0059	274.97	242.695	226.32	247.776	245.436	250.501	248.195	245.409	231.478	241.988	248.23	251.12	228.204	245.191
	11.4271	12.0059	275.107	242.833	226.45	247.913	245.575	250.638	248.331	245.546	231.68	242.159	248.368	251.356	228.377	245.328
	11.4375	12.0271	275.21	242.936	226.58	248.05	245.679	250.774	248.468	245.682	231.814	242.296	248.506	251.525	228.549	245.464
	11.4479	12.0271	275.38	243.109	226.742	248.186	245.817	250.911	248.638	245.852	232.015	242.501	248.678	251.727	228.756	245.6
	11.4583	12.0483	275.483	243.213	226.84	248.289	245.886	251.013	248.741	245.988	232.15	242.637	248.816	251.896	228.894	245.736
	11.4688	12.0483	275.62	243.351	227.002	248.425	246.025	251.15	248.911	246.158	232.351	242.808	248.989	252.098	229.101	245.873
[truncated: 1,779 more rows]

## Sheet: Trial 3
	The cumulative methane production in the case of the inoculum variant shows the methane produced from 1 g of inoculum's volatile solids, while other variants show the methane produced from 1 g of BSG's volatile solids (the methane produced by the inoculum was subtracted)
[truncated: 2,883 more rows]

[truncated: 1 more sheets: Trial 4]
